# Supplementary material for: Transgenerational effects of in ovo stimulation with synbiotic and choline on gonadal tissue across three generations
Source: Sci Rep. 2025 Aug 22;15:30940. doi: 10.1038/s41598-025-16387-6 (PMC12373746; doi:10.1038/s41598-025-16387-6)
Supplement: Supplementary file 1 — Supplementary Material 1 [file 41598_2025_16387_MOESM1_ESM.xlsx]

## Sheet: Data quality summary
Table S1. RNA-Seq data quality metrics and mapping statistics across experimental groups in F2 and F3 generations.
			Raw reads	Clean reads	Q20 bases	Q30 bases	GC content	Uniquely mapped reads number	Uniquely mapped reads %
F2 Geberation	Control	1	21892553	21552362	5.883420 G (98.014618%)	5.663938 G (94.358179%)	0.506188	17512860	0.8126
		2	22897066	22560008	6.145281 G (97.859112%)	5.901580 G (93.978351%)	0.501227	18286082	0.8106
		3	21160009	20828600	5.673436 G (97.770409%)	5.441299 G (93.769986%)	0.504542	17227795	0.8271
	SYNs	1	24115863	23692948	6.419689 G (97.151295%)	6.104108 G (92.375492%)	0.505932	19923564	0.8409
		2	22627068	22311816	6.072116 G (97.569058%)	5.800785 G (93.209202%)	0.495379	19082192	0.8553
		3	36501341	35968730	9.787385 G (97.576922%)	9.353907 G (93.255283%)	0.498576	30513566	0.8483
	SYNr	1	28707377	28234196	7.669637 G (97.487552%)	7.327907 G (93.143876%)	0.514244	17187663	0.8203
		2	23032574	22732491	6.187304 G (97.553830%)	5.910475 G (93.189131%)	0.502307	17940896	0.8536
		3	35622383	35112434	9.552342 G (97.542839%)	9.126528 G (93.194685%)	0.506813	17440713	0.8503
	SYNCHs	1	21268178	20952301	5.701917 G (97.672424%)	5.459185 G (93.514500%)	0.507904	22967101	0.8134
		2	21266371	21017967	5.724883 G (97.831160%)	5.490359 G (93.823436%)	0.496796	19731550	0.868
		3	20774734	20510205	5.620113 G (98.320181%)	5.433259 G (95.051298%)	0.49446	29991009	0.8541
	SYNCHr	1	19975228	19711313	5.388252 G (98.081216%)	5.183194 G (94.348576%)	0.495964	16781172	0.8513
		2	20596472	20321077	5.550916 G (98.072286%)	5.341989 G (94.381007%)	0.49561	16949335	0.8341
		3	22178233	21878204	5.964831 G (97.819302%)	5.722473 G (93.844804%)	0.501868	18374980	0.8399
F3 Geation	Control	1	21185193	20921237	5.723611 G (98.143554%)	5.512004 G (94.515098%)	0.491862	17730116	0.8475
		2	21317542	21019357	5.733881 G (97.839299%)	5.502980 G (93.899350%)	0.493108	17742055	0.8441
		3	21647137	21391635	5.851090 G (98.173713%)	5.639650 G (94.626019%)	0.492095	17904437	0.837
	SYNs	1	25464891	25116492	6.827501 G (97.454932%)	6.510350 G (92.927958%)	0.494655	21342157	0.8497
		2	19690535	19418168	5.264138 G (97.192417%)	4.998569 G (92.289186%)	0.483417	16097860	0.829
		3	25128819	24781596	6.719742 G (97.188192%)	6.384187 G (92.335027%)	0.48836	21063797	0.85
	SYNr	1	24535968	24187979	6.557926 G (97.185804%)	6.228862 G (92.309204%)	0.484879	18195561	0.8302
		2	20202797	19955687	5.418937 G (97.283856%)	5.150314 G (92.461387%)	0.483415	19027345	0.8265
		3	20790325	20525064	5.568888 G (97.303868%)	5.297358 G (92.559495%)	0.489928	15808111	0.7993
	SYNCHs	1	22200821	21916810	5.981345 G (97.883290%)	5.739710 G (93.928995%)	0.490499	20693068	0.8555
		2	23326514	23021973	6.299831 G (98.157113%)	6.072099 G (94.608846%)	0.493609	17262505	0.865
		3	20044701	19777942	5.403462 G (98.028523%)	5.197069 G (94.284188%)	0.497414	17164027	0.8362
	SYNCHr	1	33710093	33233450	9.070437 G (97.885323%)	8.707346 G (93.966959%)	0.497673	27047214	0.8139
		2	58384722	57573407	15.707368 G (97.957348%)	15.092180 G (94.120796%)	0.497155	45872973	0.7968
		3	31397003	30908206	8.427259 G (97.817127%)	8.080410 G (93.791172%)	0.498824	24961061	0.8076
SYNs: group receiving a single injection of synbiotic PoultryStar® solUS (Biomin GmbH, Herzogenburg, Austria; further referred to as PS); SYNr: group receiving repeated injections of synbiotic PS; SYNCHs: group of single injection of synbiotic PS and choline (Sigma-Aldrich, Saint Louis, MA, USA, cat. no. C7527); SYNCHr: group of repeated injection of synbiotic PS and choline (Sigma-Aldrich, Saint…
Q20 and Q30 are base quality scores that reflect the accuracy of base calls made by the sequencer.
