# Supplementary material for: Transgenerational effects of in ovo stimulation with synbiotic and choline on gonadal tissue across three generations
Source: Sci Rep. 2025 Aug 22;15:30940. doi: 10.1038/s41598-025-16387-6 (PMC12373746; doi:10.1038/s41598-025-16387-6)
Supplement: Supplementary file 2 — Supplementary Material 4 [file 41598_2025_16387_MOESM2_ESM.xlsx]

## Sheet: ORA-SYNCHrF2
Table S1. Enriched GO terms in the repeated synbiotic + choline in ovo injected group (SYNCHr) vs. control in F2 generation.
Biological processes (BP) for the SYNCHr.vs.C in F2 generation.
ID	Description	BgRatio	pvalue	p.adjust	qvalue	geneID	Count
GO:0006935	chemotaxis	39/2031	2.58703e-05	0.00442382	0.00232832	SEMA3A/FAM65B/APOA1	3
GO:0042330	taxis	39/2031	2.58703e-05	0.00442382	0.00232832	SEMA3A/FAM65B/APOA1	3
GO:0032101	regulation of response to external stimulus	65/2031	0.000122442	0.00777488	0.00409204	SEMA3A/FAM65B/APOA1	3
GO:0051241	negative regulation of multicellular organismal process	65/2031	0.000122442	0.00777488	0.00409204	SEMA3A/FAM65B/APOA1	3
GO:0040011	locomotion	86/2031	0.000284596	0.00884835	0.00465703	SEMA3A/FAM65B/APOA1	3
GO:0048585	negative regulation of response to stimulus	111/2031	0.000610959	0.0122911	0.00646898	SEMA3A/FAM65B/APOA1	3
GO:0016477	cell migration	118/2031	0.000733201	0.0139308	0.00733201	SEMA3A/FAM65B/APOA1	3
GO:0048870	cell motility	126/2031	0.000891365	0.0145165	0.00764027	SEMA3A/FAM65B/APOA1	3
GO:0032879	regulation of localization	136/2031	0.00111852	0.0166319	0.00875366	SEMA3A/FAM65B/APOA1	3
GO:0045595	regulation of cell differentiation	140/2031	0.00121903	0.0173711	0.0091427	SEMA3A/FAM65B/APOA1	3
GO:0002376	immune system process	167/2031	0.00205451	0.0257065	0.0135298	FAM65B/BF2/APOA1	3
GO:0051128	regulation of cellular component organization	180/2031	0.00256281	0.02739	0.0144158	SEMA3A/FAM65B/APOA1	3
GO:0009605	response to external stimulus	185/2031	0.00277812	0.0279446	0.0147077	SEMA3A/FAM65B/APOA1	3
GO:0051239	regulation of multicellular organismal process	205/2031	0.00375606	0.0331532	0.017449	SEMA3A/FAM65B/APOA1	3
GO:0050793	regulation of developmental process	207/2031	0.00386453	0.0331532	0.017449	SEMA3A/FAM65B/APOA1	3
GO:0033036	macromolecule localization	253/2031	0.0069444	0.047622	0.0250642	SEMA3A/FAM65B/APOA1	3

## Sheet: ORA-SYNCHsF3
Table S2. Enriched GO terms in the single synbiotic + choline in ovo injected group (SYNCHs) vs. control in F3 generation.
Cellular components (CC) for the SYNCHs.vs.C in F3 generation.
ID	Description	GeneRatio	BgRatio	pvalue	p.adjust	qvalue	geneID	Count
GO:0062023	collagen-containing extracellular matrix	13/159	48/2104	3.03013e-05	0.00596935	0.00548613	CCDC80/COLEC12/FGB/COCH/COL17A1/COL6A3/COL6A1/COL6A2/MMP2/LAMB2/SPARC/COL1A1/LOX	13
GO:0000775	chromosome, centromeric region	10/159	32/2104	6.90844e-05	0.00680481	0.00625395	CENPM/NDC80/HSF1/CENPQ/CENPI/CENPU/INCENP/ITGB3BP/CENPT/NDE1	10
GO:0030312	external encapsulating structure	14/159	71/2104	0.000603195	0.0297073	0.0273025	CCDC80/COLEC12/FGB/COCH/TGFB3/COL17A1/COL6A3/COL6A1/COL6A2/MMP2/LAMB2/SPARC/COL1A1/LOX	14
GO:0031012	extracellular matrix	14/159	71/2104	0.000603195	0.0297073	0.0273025	CCDC80/COLEC12/FGB/COCH/TGFB3/COL17A1/COL6A3/COL6A1/COL6A2/MMP2/LAMB2/SPARC/COL1A1/LOX	14
GO:0000776	kinetochore	7/159	22/2104	0.000797716	0.0311335	0.0286132	NDC80/HSF1/CENPI/INCENP/ITGB3BP/CENPT/NDE1	7
GO:0098687	chromosomal region	10/159	44/2104	0.00119752	0.0311335	0.0286132	CENPM/NDC80/HSF1/CENPQ/CENPI/CENPU/INCENP/ITGB3BP/CENPT/NDE1	10
GO:0000793	condensed chromosome	8/159	30/2104	0.00124002	0.0311335	0.0286132	NDC80/HSF1/CENPI/INCENP/ITGB3BP/CENPT/NDE1/TOP2A	8
GO:0099080	supramolecular complex	24/159	169/2104	0.00134002	0.0311335	0.0286132	CSRP2/TUBA8B/CALD1/EFHC2/CTPS2/NDC80/HSF1/CENPI/INCENP/NUSAP1/DES/ITGB3BP/PLS1/KATNB1/CENPT/MMP2/CDH13/NDE1/TUBB4B/HSPB1/TUBB1/KIF18B/COL1A1/MYL6	24
GO:0000779	condensed chromosome, centromeric region	7/159	24/2104	0.00142234	0.0311335	0.0286132	NDC80/HSF1/CENPI/INCENP/ITGB3BP/CENPT/NDE1	7
GO:0005581	collagen trimer	6/159	19/2104	0.00200996	0.0395961	0.0363908	COLEC12/COL17A1/COL6A3/COL6A1/COL6A2/COL1A1	6
Molecular functions (MF) for the SYNCHs.vs.C in F3 generation.
ID	Description	GeneRatio	BgRatio	pvalue	p.adjust	qvalue	geneID	Count
GO:0005518	collagen binding	6/139	10/1875	2.44966e-05	0.0057322	0.00564711	SERPINH1/ITGB1/COCH/PPIB/SPARC/LOX	6

## Sheet: ORA-SYNCHrF3
Table S3. Enriched GO terms in the repeated synbiotic + choline in ovo injected group (SYNCHr) vs. control in F3 generation.
Biological process (BP) for the SYNCHr.vs.C in F3 generation.
ID	Description	GeneRatio	BgRatio	pvalue	p.adjust	qvalue	geneID	Count
GO:0097435	supramolecular fiber organization	32/283	103/2031	3.30756e-06	0.00448506	0.00429635	MYH9/MTPN/CALD1/RDX/SERPINH1/BCL2/MARCKS/WDR1/TNNT3/ACTN1/DES/VIL1/ACTR3/PLS1/PPIB/B2M/TPM1/KATNB1/CDH11/TWF2/MYH11/NDEL1/HSPB1/MYL9/NEFM/STMN1/APOA1/CRYAB/KIF18B/MYL6/COL2A1/TPM2	32
GO:0007010	cytoskeleton organization	44/283	177/2031	3.32697e-05	0.0225568	0.0216078	MYH9/MTPN/TUBA8B/CALD1/RDX/BCL2/KIZ/ACTN2/MAP7/MARCKS/KIT/WDR1/TNNT3/INCENP/NUSAP1/ACTN1/DES/CFAP65/VIL1/ACTR3/SASS6/PLS1/TPM1/KATNB1/TWF2/ACTB/MYH11/TUBB4B/NDEL1/SOX9/HSPB1/MYL9/TUBB1/NEFM/STMN1/APOA1/KIF18B/LMNB2/ACTN4/MYL6/TUBA1A/TLN1/TPM2/LMNB1	44
GO:0090130	tissue migration	11/283	23/2031	9.07861e-05	0.0320045	0.0306579	MYH9/NRP1/BVES/FGF2/KIT/TGFB3/ACTA2/VIL1/SOX9/ETS1/APOA1	11
GO:0051261	protein depolymerization	11/283	24/2031	0.000147079	0.0320045	0.0306579	MTPN/RDX/WDR1/VIL1/KATNB1/TWF2/HSPB1/STMN1/HSPA8/KIF18B/SH3GL2	11
GO:0030198	extracellular matrix organization	13/283	32/2031	0.000165215	0.0320045	0.0306579	LAMB1/FBLN1/SERPINH1/COL1A2/COL3A1/COL6A1/PPIB/MMP2/CDH11/MYH11/SOX9/COL1A1/COL2A1	13
GO:0043062	extracellular structure organization	13/283	32/2031	0.000165215	0.0320045	0.0306579	LAMB1/FBLN1/SERPINH1/COL1A2/COL3A1/COL6A1/PPIB/MMP2/CDH11/MYH11/SOX9/COL1A1/COL2A1	13
GO:0045229	external encapsulating structure organization	13/283	32/2031	0.000165215	0.0320045	0.0306579	LAMB1/FBLN1/SERPINH1/COL1A2/COL3A1/COL6A1/PPIB/MMP2/CDH11/MYH11/SOX9/COL1A1/COL2A1	13
Cellular component (CC) for the SYNCHr.vs.C in F3 generation.
ID	Description	GeneRatio	BgRatio	pvalue	p.adjust	qvalue	geneID	Count
GO:0099080	supramolecular complex	48/291	169/2104	1.59246e-07	1.80338e-05	1.52032e-05	MYH9/TUBA8B/CALD1/EFHC2/CTPS2/COL1A2/ACTN2/MAP7/CENPI/CNOT7/TNNT3/INCENP/NUSAP1/ACTN1/VCL/FN1/SUMO1/DES/HENMT1/PLS1/TPM1/KATNB1/CENPT/MMP2/TWF2/ACTB/MYH11/TUBB4B/ODF2/NDEL1/HSPB1/MYL9/TUBB1/NEFM/STMN1/CRYAB/MOV10/KIF18B/COL1A1/IGF2BP1/LMNB2/ACTN4/MYL6/TUBA1A/COL2A1/TPM2/LMNB1/TDRD7	48
GO:0099081	supramolecular polymer	40/291	131/2104	2.39387e-07	1.80338e-05	1.52032e-05	MYH9/TUBA8B/CALD1/EFHC2/CTPS2/COL1A2/ACTN2/MAP7/TNNT3/INCENP/NUSAP1/ACTN1/VCL/FN1/DES/PLS1/TPM1/KATNB1/MMP2/TWF2/ACTB/MYH11/TUBB4B/ODF2/NDEL1/HSPB1/MYL9/TUBB1/NEFM/STMN1/CRYAB/KIF18B/COL1A1/LMNB2/ACTN4/MYL6/TUBA1A/COL2A1/TPM2/LMNB1	40
GO:0099512	supramolecular fiber	40/291	131/2104	2.39387e-07	1.80338e-05	1.52032e-05	MYH9/TUBA8B/CALD1/EFHC2/CTPS2/COL1A2/ACTN2/MAP7/TNNT3/INCENP/NUSAP1/ACTN1/VCL/FN1/DES/PLS1/TPM1/KATNB1/MMP2/TWF2/ACTB/MYH11/TUBB4B/ODF2/NDEL1/HSPB1/MYL9/TUBB1/NEFM/STMN1/CRYAB/KIF18B/COL1A1/LMNB2/ACTN4/MYL6/TUBA1A/COL2A1/TPM2/LMNB1	40
GO:0062023	collagen-containing extracellular matrix	16/291	48/2104	0.000411176	0.0192095	0.0161943	LAMB1/COL1A2/COLEC12/COL14A1/MATN3/FGB/COL3A1/FN1/COL6A3/COL6A1/COL6A2/MMP2/LAMB2/SPARC/COL1A1/COL2A1	16
GO:0005581	collagen trimer	9/291	19/2104	0.000424989	0.0192095	0.0161943	COL1A2/COLEC12/COL14A1/COL3A1/COL6A3/COL6A1/COL6A2/COL1A1/COL2A1	9
GO:0099513	polymeric cytoskeletal fiber	22/291	81/2104	0.000936964	0.0352923	0.0297527	TUBA8B/EFHC2/MAP7/INCENP/NUSAP1/DES/PLS1/TPM1/KATNB1/TWF2/ACTB/TUBB4B/ODF2/NDEL1/TUBB1/NEFM/STMN1/KIF18B/LMNB2/TUBA1A/TPM2/LMNB1	22
GO:0032432	actin filament bundle	8/291	18/2104	0.00151331	0.0455579	0.038407	MYH9/MARCKS/ACTN1/VCL/VIL1/MYLK/PLS1/MYL9	8
GO:0005856	cytoskeleton	49/291	239/2104	0.00161267	0.0455579	0.038407	MYH9/TUBA8B/CALD1/EFHC2/RDX/MASTL/BASP1/YES1/KIZ/ACTN2/MAP7/MARCKS/CCNB3/WDR1/AFAP1/TNNT3/INCENP/NUSAP1/ACTN1/VCL/ACTA2/DES/VIL1/MYLK/ACTR3/SASS6/PLS1/TPM1/KATNB1/ARL2BP/TWF2/ACTB/MYH11/TUBB4B/ODF2/NDEL1/HSPB1/MYL9/TUBB1/NEFM/STMN1/KIF18B/LMNB2/ACTN4/MYL6/TUBA1A/TLN1/TPM2/LMNB1	49
Molecular functions (MF) for the SYNCHr.vs.C in F3 generation.
ID	Description	GeneRatio	BgRatio	pvalue	p.adjust	qvalue	geneID	Count
GO:0051015	actin filament binding	17/255	42/1875	1.17615e-05	0.00331673	0.00311988	MYH9/ACTN2/MARCKS/WDR1/ACTN1/VCL/VIL1/ACTR3/PLS1/TPM1/TWF2/ANXA6/MYH11/ACTN4/MYL6/TLN1/TPM2	17
GO:0003779	actin binding	21/255	63/1875	3.76901e-05	0.0053143	0.0049989	MYH9/CALD1/RDX/NCALD/ACTN2/MARCKS/WDR1/AFAP1/ACTN1/VCL/VIL1/ACTR3/PLS1/TPM1/TWF2/ANXA6/MYH11/ACTN4/MYL6/TLN1/TPM2	21
GO:0008092	cytoskeletal protein binding	31/255	117/1875	9.34226e-05	0.00878172	0.00826052	MYH9/CALD1/RDX/NCALD/ACTN2/MARCKS/WDR1/AFAP1/TNNT3/NUSAP1/ACTN1/KTN1/VCL/VIL1/ACTR3/PLS1/TPM1/KATNB1/TWF2/ANXA6/MYH11/NDEL1/MYL9/STMN1/S100A6/KIF18B/ACTN4/MYL6/TLN1/TPM2/AGTPBP1	31

## Sheet: ORA-KEGG-SYNCHF3
Table S4. Enriched KEGG pathways in the synbiotic + choline in ovo injected group (SYNCHs/SYNCHr) vs. control in F3 generation.
Enriched KEGG pathways in the SYNCHs.vs.C in F3 generation.
ID	Description	GeneRatio	BgRatio	pvalue	p.adjust	qvalue	geneID	Count
gga04814	Motor proteins	36/376	190/5940	1.51109e-09	2.31196e-07	2.21096e-07	TUBA8B/CAPZA3/DNAH14/KIF6/DNAH8/TCTE3/KIF13B/KIF18A/DNAL1/KIF20B/MYO1B/DNAH7/MYO3B/WDR63/KIF2C/WDR78/KIF1A/DNAH1/DNAH12/MYO1H/DYL2/LOC100858984/TUBB4B/MYO15L/KIF2B/DNAI2/DNAH17/TUBB1/DNALI1/TPM3/KIF18B/LOC107050879/MYL6/KIF24/DNAI1/KIF27	36
gga04512	ECM-receptor interaction	15/376	84/5940	0.000209635	0.0160371	0.0153365	CD47/ITGB1/LAMA4/COL4A5/COL4A6/COL6A3/COL6A1/COL6A2/ITGA11/LAMB2/LAMC3/COL1A1/ITGA1/ITGA2/FREM1	15
gga04820	Cytoskeleton in muscle cells	26/376	213/5940	0.000851748	0.0434391	0.0415414	CSRP2/DCN/CAPZA3/ITGB1/DSG2/SDC2/NID1/SYNE1/DIAPH2/COL4A5/COL4A6/ATP1B4/AMPD3/MYPN/COL6A3/COL6A1/COL6A2/DES/ITGA11/SNTB2/MYOM3/TPM3/COL1A1/ITGA1/ITGA2/FBN2	26
Enriched KEGG pathways in the SYNCHr.vs.C in F3 generation.
ID	Description	GeneRatio	BgRatio	pvalue	p.adjust	qvalue	geneID	Count
gga04814	Motor proteins	54/690	190/5940	1.18217e-10	1.97422e-08	1.84169e-08	MYH9/TUBA8B/CAPZA3/DYNC2H1/KIF9/MYO3A/DNAH14/KIF6/DNAH8/TCTE3/KIF18A/TNNT3/KLC1/ACTR10L/ACTA2/KIF20B/DNAH7/MYO3B/WDR63/KIF2C/WDR78/MYO7B/KIF1A/TPM1/DYNLRB2/DNAH1/DNAH12/KIF3A/ACTB/MYH11/DNAH10/MYO1H/DYL2/LOC100858984/TUBB4B/MYH1A/DNAH9/MYO15L/KIF2B/DNAI2/DNAH17/MYL9/KIF3B/TUBB1/DNALI1/TPM3/KIF18B/LOC107050879/MYL6/TUBA1A/KIF24/DNAI1/TPM2/KIF27	54
gga04820	Cytoskeleton in muscle cells	55/690	213/5940	3.94997e-09	3.29822e-07	3.07682e-07	FLNC/DCN/MYH9/CAPZA3/SSPN/FBLN1/ATP1A1/COL1A2/DSP/SDC2/SNTB1/ACTN2/NID1/LAMA2/MYOM2/DIAPH2/COL4A5/COL4A6/ATP1B4/SYNPO2/SGCZ/TNNT3/SPTBN5/THBS1/NID2/ANK3/MYPN/VCL/COL3A1/FN1/COL6A3/COL6A1/COL6A2/ITGA4/DES/ITGB5/TPM1/ITGA11/SNTB2/ACTB/MYH11/COL5A1/MYH1A/MYL9/TPM3/FMNL1/COL1A1/LMNB2/COMP/TLN1/TPM2/ITGA1/ITGA2/LMNB1/FBN2	55
gga04510	Focal adhesion	42/690	192/5940	2.81632e-05	0.00156775	0.00146251	LAMB1/MET/CAV2/PAK1/COL1A2/BCL2/PAK5/LAMA2/LAMA4/ROCK2/COL4A5/COL4A6/PDGFRA/ACTN1/THBS1/VCL/FN1/COL6A3/COL6A1/COL6A2/ITGA4/MYLK/ITGB5/VAV3/LAMC1/PIK3R3/MAP2K1/ITGA11/MYLK3/FLNB/LAMB2/PDGFRB/ACTB/LAMC3/MYL9/COL1A1/COMP/ACTN4/COL2A1/TLN1/ITGA1/ITGA2	42
gga04512	ECM-receptor interaction	23/690	84/5940	5.45984e-05	0.00227948	0.00212646	LAMB1/COL1A2/LAMA2/LAMA4/COL4A5/COL4A6/THBS1/FN1/COL6A3/COL6A1/COL6A2/ITGA4/ITGB5/LAMC1/ITGA11/LAMB2/LAMC3/LOC101748017/COL1A1/COMP/COL2A1/ITGA1/ITGA2	23
gga04810	Regulation of actin cytoskeleton	43/690	209/5940	0.00010459	0.00349331	0.00325881	MYH9/TMSB4X/RDX/PAK1/PAK5/ENAH/PFN3/ROCK2/ARHGEF6/DIAPH2/FGF2/PDGFRA/FGFR3/CHRM4/ACTN1/CHRM5/VCL/CXCL12/FN1/ITGA4/MYLK/ITGB5/ACTR3/VAV3/ARPC5/PIK3R3/MAP2K1/ITGA11/MYLK3/FGFR4/CYFIP2/PDGFRB/ACTB/ARPC1B/MYH11/C5/MYL9/FGFR1/ACTN4/FGF10/ITGA1/ITGA2/IQGAP2	43
gga01250	Biosynthesis of nucleotide sugars	12/690	37/5940	0.000645605	0.0179693	0.0167631	PMM1/CMAS/TSTA3/PGM3/UGDH/HK1/FPGT/GMPPB/HK3/PMM2/GALE/NANS	12
