# Supplementary material for: Transgenerational effects of in ovo stimulation with synbiotic and choline on gonadal tissue across three generations
Source: Sci Rep. 2025 Aug 22;15:30940. doi: 10.1038/s41598-025-16387-6 (PMC12373746; doi:10.1038/s41598-025-16387-6)
Supplement: Supplementary file 3 — Supplementary Material 5 [file 41598_2025_16387_MOESM3_ESM.xlsx]

## Sheet: Sheet1
Table S1. Summary of Alignment Statistics and Cytosine Methylation Levels in CpG, CHG, and CHH Contexts Across F2 and F3 Generations in Control and SYNCH Treatment groups (SYNCHs and SYNCHr).
			Alignment Stats					Cytosine Methylation
Generation	Group	Replication	Sequence pairs analysed in total	Paired-end alignments with a unique best hit	Unique mapping %	Pairs without alignments under any condition	Pairs that did not map uniquely	Percentage methylation (CpG context)	Percentage methylation (CHG context)	Percentage methylation (CHH context)	Methylated C's in Unknown context
F2 generation	Control	1	41916310	26484023	0.632	6122471	9309816	0.167	0.013	0.017	0.053
		2	31216660	19531888	0.626	4588272	7096500	0.168	0.012	0.016	0.052
		3	29876126	18829446	0.63	4630677	6416003	0.175	0.019	0.023	0.051
	SYNCHs	1	19618401	12536239	0.639	3184103	3898059	0.156	0.011	0.013	0.046
		2	28684238	15675254	0.546	5175098	7833886	0.218	0.061	0.081	0.138
		3	41992659	26010850	0.619	5805598	10176211	0.161	0.013	0.019	0.056
	SYNCHr	1	39953419	24424661	0.611	5595651	9933107	0.167	0.011	0.016	0.054
		2	34296078	18992784	0.554	5727422	9575872	0.215	0.054	0.073	0.126
		3	37411975	21356848	0.571	5803348	10251779	0.205	0.051	0.068	0.117
F3 generation	Control	1	43831688	26411136	0.603	5454073	11966479	0.218	0.042	0.053	0.1
		2	46076594	28721417	0.623	5402930	11952247	0.209	0.04	0.049	0.093
		3	38002175	23367172	0.614	6154284	8480719	0.172	0.011	0.014	0.052
	SYNCHs	1	44078982	27526802	0.624	6901519	9650661	0.175	0.012	0.017	0.057
		2	14917770	8469684	0.568	2613715	3834371	0.23	0.064	0.081	0.122
		3	49953161	31508005	0.631	7900793	10544363	0.17	0.016	0.02	0.056
	SYNCHr	1	32920104	20301073	0.617	5527945	7091086	0.177	0.01	0.015	0.056
		2	40017089	26714052	0.668	5518939	7784098	0.156	0.013	0.017	0.055
		3	34315903	13542185	0.395	17116435	3657283	0.156	0.009	0.012	0.049
SYNCHs: group of single injection of synbiotic and choline; SYNCHr: group of repeated injection of synbiotic and choline.
