# Supplementary material for: Transgenerational effects of in ovo stimulation with synbiotic and choline on gonadal tissue across three generations
Source: Sci Rep. 2025 Aug 22;15:30940. doi: 10.1038/s41598-025-16387-6 (PMC12373746; doi:10.1038/s41598-025-16387-6)
Supplement: Supplementary file 4 — Supplementary Material 7 [file 41598_2025_16387_MOESM4_ESM.xlsx]

## Sheet: Sheet1
Table S1. Significant KEGG pathways enriched by differentially methylated genes (DMGs) in the SYNCHs and SYNCHr groups in the F2 and F3 generations.
Enriched KEGG pathway in SYNCHs in F2.
category	subcategory	ID	Description	GeneRatio	BgRatio	pvalue	p.adjust	qvalue	geneID	Count
Human Diseases	Infectious disease: bacterial	gga05132	Salmonella infection	1967-10-01	233/5940	0.00024636	0.0199551	0.0199551	NCKAP1L/TNFRSF10B/LEF1/MAP2K3/TCF7L2/ELMO1/BAK1/MYL2/TLR4/RAB9A	10
Enriched KEGG pathway in SYNCHs in F3.
category	subcategory	ID	Description	GeneRatio	BgRatio	pvalue	p.adjust	qvalue	geneID	Count
Environmental Information Processing	Signal transduction	gga04350	TGF-beta signaling pathway	14/267	106/5940	0.000250194	0.0325253	0.03055	TFRC/FMOD/TMEM53/HDAC1/TGFB1/INHBB/ID3/ROCK1/ID1/SMAD2/BAMBI/BMP2/FST/BMP4	14
Enriched KEGG pathwyas in SYNCHr group in F3.
category	subcategory	ID	Description	GeneRatio	BgRatio	pvalue	p.adjust	qvalue	geneID	Count
Organismal Systems	Endocrine system	gga04916	Melanogenesis	30/682	91/5940	3.62993e-08	5.88049e-06	5.19653e-06	FZD7/LEF1/WNT5B/GNAI2/FZD3/FZD2/WNT4/FZD1/CALML3/POMC/CAMK2A/TCF7L2/FZD9/WNT6/FZD5/MAP2K2/WNT2B/TYRP1/ADCY9/PLCB4/WNT11/CTNNB1/ADCY5/FZD4/GNAI1/CALM2/WNT9A/KRAS/WNT3/MITF	30
Environmental Information Processing	Signal transduction	gga04310	Wnt signaling pathway	39/682	154/5940	9.87556e-07	7.99921e-05	7.06882e-05	FZD7/LEF1/RUVBL1/MAPK10/WNT5B/SFRP5/AXIN1/RSPO1/FZD3/FZD2/JUN/WNT4/CCND2/FZD1/AXIN2/BAMBI/CSNK1A1/CAMK2A/TCF7L2/FZD9/WNT6/FZD5/CSNK1E/FBXW11/PPARD/WNT2B/SFRP1/TBL1XR1/PLCB4/WNT11/DAAM1/CTNNB1/SKP1/CSNK2A2/TLE4/FZD4/WNT9A/ROR1/WNT3	39
Organismal Systems	Endocrine system	gga04920	Adipocytokine signaling pathway	17/682	65/5940	0.000783592	0.0377996	0.0334031	SLC2A1/PPY/PRKAB1/MAPK10/ACSBG2/RELA/PRKAG1/STAT3/PRKAG2/POMC/LEPR/PRKAG3/STK11/PPARGC1A/CPT1A/PRKAB2/ADIPOQ	17
Cellular Processes	Cellular community - eukaryotes	gga04510	Focal adhesion	37/682	192/5940	0.000933323	0.0377996	0.0334031	BCL2/ACTG1/ACTN4/PDGFB/PIP5K1A/MAPK10/MYL2/SHC1/VEGFA/SRC/LAMB2/TNC/ERBB2/JUN/PIK3CB/CCND2/PIP5K1C/PAK1/ROCK1/PDGFRA/IGF1R/PXN/PDGFA/ITGA3/ITGB5/MET/MYL9/EGFR/CAV3/CTNNB1/TNR/ITGA6/COL2A1/BIRC8/COL9A2/MYLK2/COL6A3	37
