# Supplementary material for: Transgenerational effects of in ovo stimulation with synbiotic and choline on gonadal tissue across three generations
Source: Sci Rep. 2025 Aug 22;15:30940. doi: 10.1038/s41598-025-16387-6 (PMC12373746; doi:10.1038/s41598-025-16387-6)
Supplement: Supplementary file 5 — Supplementary Material 3 [file 41598_2025_16387_MOESM5_ESM.xlsx]

## Sheet: Common genes
Table S1. Lists of common differentially expressed genes (DEGs) between treatment groups in F2 and F3 generations.
1 common gene in "SYNsF2" and "SYNrF2"	3 common genes in "SYNCHsF2" and "SYNCHrF2"	1339 common genes in "SYNCHsF3" and "SYNCHrF3"	1 common gene in "SYNsF2" and "SYNsF3"	14 common genes in "SYNCHsF2" and "SYNCHsF3"	6 common genes in "SYNCHrF2" and "SYNCHrF3"
SKAP2	LOC107050194	HCLS1	EYY68_mgt12	LOC107052184	LOC107052699
	SCARA5	ACRL		PTCHD3	SYNPO2L
	ZNF692	LOC107049971		LOC107052614	LY75
		PAX4		LOC101748060	ABCA4
		LOC107053537		LOC101749469	BF2
		SMKR1		SCARA5	APOA1
		CPA2		CXorf65
		CEP41		LOC107056279
		ITIH5		LOC107053557
		MCM10		LOC107053834
		MEIG1		MIR22
		LOC107051625		ANKRD60
		CCDC146		LOC107050879
		FBXL13		EYY68_mgt12
		LRRC17
		NAPEPLD
		EFCAB10
		LOC112533028
		C12orf40
		LOC101752108
		LOC100858495
		LOC101747919
		MYF5
		C1H12orf50
		ATP2B1
		LOC100858183
		DCN
		CEP83
		CFAP54
		LOC101747799
		IKBIP
		AGBL3
		ARHGDIB
		HIST1H2BF
		HIST1H2A4L2
		HIST1H2BO
		NFAM1
		CENPM
		MEI1
		LOC101749129
		SGSM3
		LOC107053703
		LOC112533453
		MIEF1
		JOSD1
		DMC1
		LOC101747255
		LOC101751556
		C1H22orf23
		PDXP
		TEX33
		PRDM4
		C1H12ORF45
		LOC100858131
		KIAA1551
		LOC101752247
		TMTC1
		LOC101748011
		CCDC77
		RAD52
		TUBA8B
		CALD1
		AKR1B10L2
		PLCZ1
		CAPZA3
		SLCO1B1
		LOC100859077
		CASC1
		LOC107054089
		LOC107054073
		BHLHE41
		CYB5R3
		LOC418222
		EFCAB6
		RIBC2
		PKDREJ
		MANSC4
		LOC107054297
		ARHGEF5
		LOC100858935
		PHC1
		CASR
		LOC101750826
		ACRBP
		LOC101750932
		LRRC23
		TRPV6
		SYCE3
		SPAG17
		MAATS1
		LOC112530292
		CHD1L
		LOC107054759
		CFAP44
		CCDC181
		SENP7
		ALCAM
		LOC101750039
		GABRR3
		LIPI
		LOC107055150
		APP
		LOC107055303
		IFNAR2
		DNAJC28
		SMIM11
		RCAN1
		CLIC6
		LOC101748524
		RIPPLY3
		HMGN1
		LCA5L
		EFHC2
		NDP
		LOC101750611
		LOC107057081
		LOC107056924
		C1HXORF59
		LOC107057129
		GK
		PCYT1B
		PDK3
		LOC107049256
		ADGRG2
		LOC112531493
		LOC107049447
		CTPS2
		LOC107055835
		TMSB4X
		CNGA3
		VWA3B
		TSGA10
		IL1RL1
		LOC101750869
		LOC101750998
		UPF3A
		ATP11A
		LOC101749095
		TNFSF13B
		LOC112531530
		FGF14
		PIBF1
		ENOX1
		CCDC122
		LOC100859822
		SPERT
		LRRC63
		FNDC3A
		CDADC1
		LOC107051702
		LOC112531570
		LOC112531571
		LOC112529940
		POSTN
		CCNA1
		LOC107052071
		LOC101747501
		ZAR1L
		B3GLCT
		LOC112531576
		LOC112531581
		GJB6
		CENPJ
		LOC112531585
		RDX
		LOC107052184
		TMEM123
		C1H11ORF70
		CEP126
		ANGPTL5
		LOC107052373
		DEUP1
		LOC107052329
		LOC107052327
		LOC107052320
		RAB30
		CCDC89
		SYTL2
		CCDC83
		AAMDC
		LOC107052453
		LOC112531604
		ADAM15
		LOC107052473
		POLD3
		XRRA1
		C2CD3
		DNAJB13
		SERPINH1
		FOLR1
		LOC101748683
		LOC107050990
		LOC112531963
		RARRES2
		LOC107052497
		VIPR1
		CCDC13
		CYP8B1
		MRPL55
		LOC101752077
		NACAD
		DLEC1
		RNF32
		LMBR1
		WDR60
		CREM
		MPP7
		ARMC4
		LOC420486
		ENKUR
		C10orf67
		ARMC3
		LOC112531978
		SKIDA1
		FAM188A
		ACBD7
		SLC25A40
		LOC112531967
		CFAP69
		LOC107052573
		CDK6
		COL28A1
		GLCCI1
		ICA1
		THSD7A
		MEOX2
		LOC107052561
		LRRC72
		LOC112531700
		ABCB5
		LOC776051
		NUPL2
		LOC107055896
		MPP6
		C2H7orf31
		BTD
		EFHB
		PP2D1
		NR1D2
		NEK10
		RBMS3
		OSBPL10
		LOC107052531
		LOC112531721
		LZTFL1
		CCR9
		NME8
		LOC101748739
		LOC420734
		ANLN
		EEPD1
		FANCD2OS
		LOC420748
		SEC61G
		LOC107051642
		PDIA4
		GPLD1
		LOC101750257
		LOC107051656
		GMPR
		STMND1
		TMEM14C
		LOC107051665
		TMEM170B
		LOC107051667
		MAK
		TFAP2A
		LOC107051677
		LOC101748722
		BCL2
		C5orf49
		SRD5A1
		C2H7ORF57
		C7orf72
		CNDP1
		FBXO15
		RTTN
		CCDC102B
		PIEZO2
		ANKRD12
		LOC101749448
		LOC107052699
		ADCYAP1
		COLEC12
		ESCO1
		C2H18ORF8
		OSBPL1A
		RNF138
		LOC112531844
		CCDC178
		LOC107052710
		LOC107052732
		LOC107052737
		LOC112531860
		MYBL1
		VCPIP1
		LOC107052742
		PPP1R42
		PRDM14
		LOC112531865
		SNX16
		CA2
		C8orf88
		SDC2
		FBXO43
		DPYS
		LOC112531895
		TRPS1
		LRRC6
		LOC112531906
		DENND3
		TOP1MT
		ZC3H3
		LOC101751874
		NKX2-4
		CFAP61
		SPDYA
		LOC112532216
		TMEM17
		LOC101749734
		FBXO48
		APLF
		SLX4IP
		PAK5
		ANKEF1
		PLCB4
		LOC112532145
		LOC112532092
		KAT14
		MGME1
		GEMIN6
		MORN2
		LOC100859360
		LIN9
		MIXL1
		TMEM63A
		LOC101748007
		DNAH14
		CAPN8
		TLR5
		LOC107052959
		HHIPL2
		PFN3
		SPATA17
		LOC107052945
		NEK2
		RD3
		LOC107052944
		SYT14
		LOC107052938
		LOC107052937
		LOC107052935
		LOC101751252
		LOC107052919
		KIF6
		KCNK16
		DNAH8
		TCTE1
		LOC107052904
		RSPH9
		LOC107052898
		LOC112532172
		C3H1ORF100
		CEP170
		EXO1
		LOC421506
		WDR64
		NID1
		GNG4
		RBM34
		PDCD2
		TCTE3
		WDR27
		SMOC2
		LOC107053037
		TTLL2
		LOC107053032
		LOC107053023
		ADGB
		ARMT1
		ESR1
		LOC107053011
		LOC107053008
		RSPH3
		HIVEP2
		PERP2
		LOC101748824
		AHI1
		SOGA3
		LOC101751476
		LOC107053065
		FAM184A
		RFX6
		LAMA4
		AK9
		PPIL6
		CEP57L1
		ARMC2
		LOC112532062
		AIM1
		LOC107053081
		POPDC3
		BVES
		LOC107053101
		UBE2J1
		BORCS6
		SPACA1
		CFAP206
		LOC107053113
		LCA5
		LOC107053115
		FAM135A
		EYS
		LOC112532135
		GSTA2
		FAM84A
		RAD51AP2
		SMC6
		TTC32
		WDR35
		FAM228
		AGBL5
		EMILIN1
		MAPRE3
		LOC770271
		DRC1
		STMN4
		LOC101750809
		FBXO16
		PRSS55
		MTMR9
		EFHC1
		RHAG
		CENPQ
		ENPP4
		LOC101750714
		BCORL1
		CCNB3
		PIH1D3
		TMSB15B
		LOC112532371
		CENPI
		SMIM9
		CXorf65
		RAP2C
		LOC107052050
		ARHGEF6
		PCDH19
		DIAPH2
		LOC112532293
		LOC100858845
		LOC101749773
		LOC101751268
		COL4A5
		COL4A6
		LOC112532392
		SOWAHD
		ATP1B4
		AKAP14
		IL1RAPL2
		LOC112532284
		FGB
		FGG
		C4H4ORF45
		2025-03-01
		LOC422426
		LOC112532428
		LOC107051809
		ANAPC10
		MMAA
		EDNRA
		LOC100857543
		FHDC1
		SCLT1
		LOC107051772
		PLK4
		JADE1
		LEF1
		CFAP97
		CENPU
		WWC2
		LOC107051748
		SAP30
		WDR17
		SPATA4
		LOC107051735
		HNRNPDL
		COQ2
		TNKS
		ERI1
		NAAA
		CENPC
		FGF2
		BBS12
		PDE5A
		SEC24D
		PRSS12
		ADH1C
		C4H4orf17
		TRMT10A
		MTTP
		MANBA
		C4H4ORF47
		CCDC110
		DLC1
		KIT
		PDGFRA
		WDR19
		LOC112532439
		LOC112532440
		LOC101747537
		BOD1L1
		LOC107053300
		CCDC96
		HTRA3
		H2AFB2
		MFSD10
		CFAP99
		POLN
		RNF212
		KDM3A
		LOC101748113
		LOC422928
		UBOX5
		DYSF
		LOC107056280
		WDR54
		C4H2orf81
		LOC107056279
		CARNS1
		VWCE
		PITPNM1
		KNSTRN
		BAHD1
		KNL1
		ANO9
		LOC107053353
		IFITM5
		E2F8
		GAS2
		KIF18A
		DCDC1
		C11orf91
		LOC107053366
		LOC107053372
		LOC107053373
		LOC107053374
		WEE1
		RIC3
		SOX6
		LOC107053391
		LOC107053392
		PTPN5
		LOC107053396
		BRSK2
		LOC107053406
		TOLLIP
		LOC107053414
		MUC2
		LOC107053423
		LOC107053422
		TESMIN
		BEST1
		LPXN
		INCENP
		ABTB2
		C5H11orf74
		C5H11ORF96
		LOC107053449
		LOC107053448
		MIR1725
		CKAP5
		VPS18
		NUSAP1
		LOC771422
		MAPKBP1
		ROM1
		LOC100857840
		LOC101749472
		LOC423277
		BMF
		FSIP1
		LOC107053495
		CHRM5
		RYR3
		LOC107053497
		SCG5
		ARHGAP11A
		AP4S1
		SPTSSA
		BAZ1A
		TTC6
		LOC107053516
		ENTPD5
		BBOF1
		NPC2
		PROX2
		ACYP1
		ZC2HC1C
		C5H14orf1
		TGFB3
		LOC107053519
		LRRC74A
		LOC772017
		SAMD15
		LOC107053523
		LOC112532562
		EFCAB11
		LOC112532490
		LOC112532582
		LOC100857397
		LOC112532483
		DICER1
		LOC107053551
		MOK
		LOC107053557
		CKB
		LOC101751389
		ZBTB1
		LOC101748431
		C14ORF39
		LOC107053579
		LOC101750580
		LRRC9
		LOC112532521
		FBXO34
		DLGAP5
		CDKN3
		DNAAF2
		LOC107051812
		STYX
		LOC107051815
		PHYHIPL
		LOC112532674
		LOC107053617
		OGDHL
		DYDC1
		JMJD1C
		C6H10orf107
		LOC112532726
		PRKG1
		MYPN
		LOC107052122
		LOC101749404
		LOC107050073
		LOC112532619
		LOC112532633
		ZCCHC24
		ANXA7
		ZP4
		TLL2
		ELOVL3
		PITX3
		WASHC2C
		CXCL12
		ANKRD22
		STAMBPL1
		KIF20B
		LOC112532706
		LOC112532697
		MYOF
		LOC112532682
		LOC101750135
		LOC107053702
		MARVELD1
		ARHGAP19
		SLIT1
		DPCD
		CALHM2
		CFAP43
		GSTO1
		CFAP58
		MXI1
		ENO4
		LOC101749495
		BCCIP
		DPYSL4
		LOC112532753
		LOC112532756
		LOC107053789
		RBM44
		COL6A3
		IQCA1
		TWIST2
		COL6A1
		COL6A2
		LOC101747789
		DNAH7
		C7H2ORF69
		LOC101750804
		KCTD18
		SGO2
		TRAK2
		MDH1B
		NRP2
		PLEKHA3
		LOC107053812
		GPR155
		MYO3B
		CCDC173L
		SPC25
		CERS6
		CSRNP3
		LOC107053842
		SCN2A
		TBR1
		LOC107053834
		SLC4A3
		INHA
		DES
		TUBA4B
		TUBA4A
		CFAP65
		STK36
		VIL1
		SLC11A1
		CATIP
		LOC107053886
		CYP27C1
		LOC107053882
		ARHGEF1
		LOC107053877
		MYLK
		AMHR2
		GPD1L2
		CFAP221
		SCTR
		LOC107053866
		MAP3K19
		HNMT
		LOC107053855
		LOC107053851
		RBM43
		LOC101748276
		VAV3
		AKNAD1
		LOC107053920
		LHX9
		RGS2
		C8H1ORF111
		C8H14ORF80
		PRKAB2
		LOC101749424
		MYOC
		LOC107053934
		MGST3
		RGS8
		RGSL1
		LOC101748818
		PLA2G4A
		LOC107053980
		SASS6
		BCAR3
		GFI1
		C8H1ORF146
		SH3GLB1
		WDR63
		VTG3
		SPATA1
		TTLL7
		CDC20
		C1orf228
		KIF2C
		LOC107054055
		PIK3R3
		CYP4B7
		SPATA6
		LOC107054039
		ORC1
		COA7
		CDCP2
		LOC107054031
		LOC100859636
		LOC112532904
		EFCAB7
		WDR78
		RPE65
		DEPDC1
		LRRC7
		ANKRD13C
		FPGT
		LOC424727
		PPP2R3A
		EFHD1
		SENP2
		CEP19
		KIF1A
		PASK
		DGKG
		PRR19
		LOC101748697
		TRIM42
		SCG2
		SLC19A3
		THT2L
		DNER
		LOC107051833
		PLS1
		GMNC
		LOC100857766
		LOC424919
		IQCG
		LOC107054091
		MCF2L2
		LOC107054087
		CCDC39
		SPATA16
		GPR160
		LOC425001
		ZBBX
		ARL14
		IFT80
		MLF1
		GMPS
		RAP2B
		CLRN1
		SIAH2
		FAM194A
		LOC107054152
		LOC425049
		ARMC5
		ZNF609
		PPIB
		SENP8
		CSPG4
		LOC107052150
		TRPM1
		FAM189A1
		FAM81A
		ONECUT1
		BCL2L10
		LYSMD2
		SLC24A5
		GATM
		CFAP161
		KIAA1024
		TICRR
		LOC107054255
		LOC107054256
		LOC101749253
		LOC101750074
		LOC101750410
		PLEKHO2
		SLC51B
		IQCH
		SKOR1
		PIAS1
		ITGA11
		LOC112533218
		CTSH
		KATNB1
		DRC7
		ADGRG1
		LOC107054261
		PARD6A
		TSNAXIP1
		CENPT
		ZDHHC1
		TPPP3
		LOC112533295
		KCTD19
		HYDIN
		FA2H
		LOC107054270
		MMP2
		RPGRIP1L
		LOC107054280
		LOC101748556
		LOC107054283
		MYLK3
		LOC107054294
		TERB1
		CKLF
		CDH11
		LOC107054314
		LOC107054313
		CRISPLD2
		DBNDD1
		GAS8
		CDH3
		CDH1
		SNTB2
		LOC101750188
		PMFBP1
		LOC112533345
		GLT8D1
		ITIH3
		LOC107054346
		LOC107054355
		ZMYND10
		LOC107049103
		GBP4L
		FANCD2
		WDR82
		DNAH1
		SHISA5
		ECM2
		PPARG
		KIAA1257
		MIRLET7F2
		LOC107054448
		BICD2
		ASB14
		DNAH12
		H2A2BL
		DNAJB8
		MGLL
		CFAP100
		LOC107054432
		SLC6A6
		LHFPL4
		LOC416055
		LAMB2
		LOC107054420
		PROK2
		PDZRN3
		LOC107054413
		CAND2
		ARAP3
		SLIT3
		LOC112533410
		LOC101751961
		DRD1
		RGS14
		HK3
		SIMC1
		SOX30
		SPARC
		CCDC69
		CD74
		NME5
		TMSB4Y
		PKD2L2
		SPOCK1
		SMAD5
		TGFBI
		LOC100857609
		LOC107054562
		LOC107054556
		SLC22A5
		LOC107050695
		LOC112533454
		LOC107054578
		LITAF
		RSPH10B
		CYP2W1
		INTS1
		SNX8
		BRAT1
		SDK1
		ARPC1B
		NATD1
		DRC3
		ALKBH5
		LOC107054611
		TEKT4
		MEIOB
		C14H7ORF62
		LOC107054619
		ERN2
		SCNN1B
		LOC107054584
		LOC107054626
		SDR42E2
		TEKT5
		LOC107054585
		LOC100858908
		ARHGDIG
		C16orf96
		C16orf71
		NME4
		UBN1
		AMDHD2
		LOC770617
		IQCK
		YDJC
		YPEL1
		LOC112533520
		TBX1
		GALNT9
		LOC107051607
		LOC107051605
		LOC107051602
		LOC107051603
		IFT81
		MORN3
		RHOF
		LOC101751794
		HPD
		WDR66
		RAD9B
		CCDC63
		LOC101749542
		LOC112533506
		TMEM119
		ACACB
		FOXN4
		MYO1H
		SUSD2
		LOC107051588
		UPB1
		RSPH14
		LOC112533521
		DYL2
		LOC100858984
		CCDC60
		MORC2
		C14ORF166B
		IQCD
		DUSP18
		LOC107054684
		CCDC157
		LOC112533517
		NEFH
		RASAL1
		TBX3
		LOC107054670
		44G24.1
		BTN1
		BLB2
		LOC100858759
		LOC101751447
		FAM166A
		TUBB4B
		LOC107052188
		SLC31A2
		LOC107052191
		LOC107052192
		BRINP1
		CDK5RAP2
		WDR34
		LAMC3
		C9ORF58
		CFAP77
		AK8
		LOC107052213
		LOC112529956
		CCDC180
		STKLD1
		ADAMTSL2
		BRD3
		C9orf116
		LOC107052225
		STOM
		LOC107052226
		MORN5
		LHX2
		LOC112529977
		ZNF606L
		CCDC42
		LOC107054732
		CDRT1
		TEKT3
		FOXJ1
		MYO15L
		CCDC57
		KIF2B
		ANKFN1
		LOC107052248
		DNAI2
		ST6GALNAC2L
		DNAH17
		HSF5
		P2RX1
		CAMKK1
		HSPB1
		STYXL1
		LOC107054795
		LOC427826
		MIR22
		HIC1
		SPAG5
		KIAA0100
		CRYBA1
		EFCAB5
		PIGL
		GSG2
		SPATA22
		TRIM37
		PRR11
		LOC112530079
		USP32
		GGNBP2
		C19H17orf78
		SGSM2
		XAF1
		FAM64A
		FBXO39
		TEKT1
		ROMO1
		LOC112530124
		LOC107054895
		ACSS2
		LOC101749666
		LOC101750167
		GHRH
		LOC101747703
		SYCP2
		LOC107054872
		TCFL5
		LOC107054859
		TCEA2
		C20H20ORF195
		RAD21L1
		C20H20orf96
		LOC101748448
		TPX2
		FOXS1
		DUSP15
		LOC112530123
		UBE2C
		TUBB1
		ANKRD60
		C20H20ORF85
		AURKA
		LOC101751795
		LOC112530112
		LOC107054829
		LOC112530153
		NPHP4
		CEP104
		CCDC27
		MEGF6
		PRDM16
		TTC34
		LOC419390
		PANK4
		LOC107049018
		CFAP74
		TMEM52
		LOC107054925
		INTS11
		TTLL10
		C21H1orf159
		LOC112530157
		CLCNKB
		MFAP2
		IFFO2
		MRTO4
		LOC107054913
		UBXN10
		FHAD1
		C1orf158
		PLOD1
		C1QA
		ZMYND12
		ECE1
		FAM160B2
		LOC107049800
		LOC107054952
		RASSF2
		LOC101751589
		ENTPD4
		UNC5D
		KCNU1
		DDHD2
		FGFR1
		TACC1
		LOC100857794
		PLAT
		FAM178B
		GMCL1
		GNLY
		UBXN11
		CEP85
		LAPTM5
		FOXO6
		LOC107055010
		LOC112530197
		DNALI1
		ZC3H12A
		TEKT2
		C23H1ORF94
		COL16A1
		KPNA6
		FAM229A
		TSSK3
		HPCAL4
		BLA
		HEPACAM
		ROBO3
		HYLS1
		KIRREL3
		ETS1
		JAM3
		CLMP
		OAF
		FXYD6
		SCN4B
		LOC101747663
		IFT46
		TTC12
		TEX12
		C24H11orf1
		LOC100858068
		CTSS
		CELF3
		LOC112530279
		PEAR1
		TPM3
		CHRNB2
		CKS1B
		LOC107055115
		CFAP126
		SLC26A8
		LOC771161
		KIAA1324
		GPR61
		LOC107050775
		LOC107055205
		ETNK2
		DYRK3
		CD34
		TSHB
		LOC101747934
		TCP11
		PIFO
		MEIOC
		DBF4B
		KIF18B
		LOC101748951
		LOC425470
		EFCAB3
		LOC101751949
		RUNDC3A
		COL1A1
		LOC112530347
		LOC107055292
		LRRC46
		FBXO47
		ZPBP2
		TOP2A
		KLHL10
		TTC25
		HSPB9
		C19orf71
		LOC107055337
		FUT6
		PRR22
		RFX2
		ACTL9
		LOC101751474
		LOC101750583
		CFD
		ARID3A
		STK11
		MUM1
		REEP6
		PCSK4
		C19orf45
		CIB3
		ZNRF4
		SUV39H1_1
		SYCE2
		LOC107049166
		LOC107050626
		LOC101749673
		LOC112531143
		LOC769729
		LOC107049156
		SLC8A2
		LOC107049828
		LOC107051310
		TMPRSS12
		ACVR1B
		CCDC65
		FKBP11
		LOC107050879
		KRT71
		LOC107049257
		SPATS2
		ORMDL2
		RACGAP1
		LOC112530942
		LOC101750014
		LOC112530938
		COQ10A
		MYL6
		SENP1
		LOC107051468
		LOC112530930
		KATNAL2
		AQP7
		KIF24
		DNAI1
		SPAG8
		LOC107051926
		LOC107051928
		PRLR
		LOC112530520
		NADK2
		OXCT1
		CCDC152Z
		FGF10
		ITGA1
		ITGA2
		LOC107051941
		ANKRD55
		LOC427161
		LOC107051948
		LOC101748033
		POC5
		ENC1
		LOC101751521
		SAXO1
		TRPM3
		ABHD17B
		C9orf85
		GKAP1
		KIF27
		RMI1
		CKS2
		TPPP2
		CHSY3
		LOC101748231
		PAM
		SLCO4C1
		KIAA1683
		LOC107056869
		FBN2
		ELL2
		LOC107052360
		KIAA0825
		NR2F1
		LOC101751097
		CKMT2
		ANKRD34B
		GRIN3A
		SLC46A2
		PTBP3
		TXN
		LOC107052417
		LOC427371
		MIR2954
		LOC107051491
		NDAHNAKL
		KMT5C
		FCGBPL
		LOC107049147
