# Supplementary material for: Transgenerational effects of in ovo stimulation with synbiotic and choline on gonadal tissue across three generations
Source: Sci Rep. 2025 Aug 22;15:30940. doi: 10.1038/s41598-025-16387-6 (PMC12373746; doi:10.1038/s41598-025-16387-6)
Supplement: Supplementary file 6 — Supplementary Material 8 [file 41598_2025_16387_MOESM6_ESM.xlsx]

## Sheet: SYNCHsF2
Table S1. Overlap of Differentially Expressed Genes (DEGs) and Differentially Methylated Regions (DMRs) in the SYNCHs group of the F2 generation.
	seqnames	start	end	SYMBOL	width	strand	annotation	geneChr	geneStart	geneEnd	geneLength	geneStrand	geneId	transcriptId	distanceToTSS	ENSEMBL	GENENAME	baseMean	log2FoldChange	lfcSE	stat	pvalue	padj	ENTREZID	avgDiff	regulation	meth_direction
1	chr18	9066375	9066520	SDK2	146	*	Distal Intergenic	18	9012919	9054195	41277	2	395215	NM_204538	-12180	ENSGALG00010029492	sidekick cell adhesion molecule 2	99.1294	1.47513	0.294899	5.00213	5.67e-07	0.000574006	395215	0.326622	Upregulated	Hypermethylated

## Sheet: SYNCHsF3
Table S2. Overlap of Differentially Expressed Genes (DEGs) and Differentially Methylated Regions (DMRs) in the SYNCHs group of the F3 generation.
	seqnames	start	end	SYMBOL	width	strand	annotation	geneChr	geneStart	geneEnd	geneLength	geneStrand	geneId	transcriptId	distanceToTSS	ENSEMBL	GENENAME	baseMean	log2FoldChange	lfcSE	stat	pvalue	padj	ENTREZID	avgDiff	regulation	meth_direction
1	chr1	171869570	171869714	SLC25A15	145	*	Distal Intergenic	1	171829719	171845298	15580	2	418886	NM_001008442	-24272	ENSGALG00010002621	solute carrier family 25 member 15	660.355	-1.03559	0.352497	-2.93788	0.00330466	0.0358655	418886	-0.347822	Downregulated	Hypomethylated
2	chr1	196411568	196414749	P2RY6	3182	*	Distal Intergenic	1	196443820	196444982	1163	2	396114	NM_205195	30233	ENSGALG00010002807	pyrimidinergic receptor P2Y6	47.1776	1.33985	0.417955	3.20574	0.00134717	0.0207264	396114	-0.296075	Upregulated	Hypomethylated
3	chr1	196659045	196659180	SERPINH1	136	*	Distal Intergenic	1	196648339	196655118	6780	2	396228	NM_205291	-3927	ENSGALG00010002923	serpin family H member 1	4526.96	1.13861	0.327571	3.47593	0.000509084	0.0109709	396228	0.346102	Upregulated	Hypermethylated
4	chr1	38342239	38342295	CSRP2	57	*	Distal Intergenic	1	38320007	38327780	7774	2	396128	NM_205208	-14459	ENSGALG00010013516	cysteine and glycine rich protein 2	1250.92	1.01959	0.296022	3.4443	0.000572534	0.0119298	396128	0.32104	Upregulated	Hypermethylated
5	chr1	38347585	38347712	CSRP2	128	*	Distal Intergenic	1	38320007	38327780	7774	2	396128	NM_205208	-19805	ENSGALG00010013516	cysteine and glycine rich protein 2	1250.92	1.01959	0.296022	3.4443	0.000572534	0.0119298	396128	0.258569	Upregulated	Hypermethylated
6	chr1	40446969	40447153	MYF5	185	*	Distal Intergenic	1	40085112	40086326	1215	1	395633	NM_001030363	361857	ENSGALG00010012264	myogenic factor 5	72.348	-1.85252	0.418675	-4.42473	9.66e-06	0.000767767	395633	-0.322138	Downregulated	Hypomethylated
7	chr1	88507975	88508269	CD47	295	*	Distal Intergenic	1	88694158	88714869	20712	2	418408	NM_001004388	206600	ENSGALG00010004736	CD47 molecule	2750.03	-0.793063	0.238151	-3.33008	0.000868213	0.0156408	418408	-0.369202	Downregulated	Hypomethylated
8	chr1	88662127	88662220	CD47	94	*	Distal Intergenic	1	88694158	88714869	20712	2	418408	NM_001004388	52649	ENSGALG00010004736	CD47 molecule	2750.03	-0.793063	0.238151	-3.33008	0.000868213	0.0156408	418408	-0.265244	Downregulated	Hypomethylated
9	chr10	11405316	11405405	GATM	90	*	Distal Intergenic	10	11349081	11362107	13027	1	395504	NM_204745	56235	ENSGALG00010017604	glycine amidinotransferase	238.401	-2.11183	0.709642	-2.9759	0.00292127	0.032914	395504	0.325726	Downregulated	Hypermethylated
10	chr11	4187078	4187158	MMP2	81	*	Distal Intergenic	11	3706910	3741617	34708	2	386583	NM_204420	-445461	ENSGALG00010025414	matrix metallopeptidase 2	769.945	1.23501	0.355821	3.47088	0.000518758	0.0111129	386583	0.266518	Upregulated	Hypermethylated
11	chr11	475006	475065	KATNB1	60	*	Distal Intergenic	11	491168	508560	17393	2	415631	NM_001030559	33495	ENSGALG00010021570	katanin regulatory subunit B1	892.062	-1.89831	0.521294	-3.64153	0.000271024	0.00747743	415631	0.344254	Downregulated	Hypermethylated
12	chr15	9122653	9122719	YWHAH	67	*	Distal Intergenic	15	9108062	9116390	8329	2	416955	NM_001007839	-6263	ENSGALG00010026643	tyrosine 3-monooxygenase/tryptophan 5-monooxygenase activation protein eta	2434.29	0.638828	0.219082	2.91593	0.00354634	0.0375387	416955	0.295229	Upregulated	Hypermethylated
13	chr17	2775471	2775681	SLC31A2	211	*	Promoter (<=1kb)	17	2776313	2779531	3219	1	425778	NM_001277685	-632	ENSGALG00010028891	solute carrier family 31 member 2	50.1217	1.00903	0.361601	2.79045	0.00526342	0.0488541	425778	-0.347342	Upregulated	Hypomethylated
14	chr17	9389388	9389444	LHX2	57	*	Distal Intergenic	17	9524055	9542497	18443	1	395705	NM_204889	-134611	ENSGALG00010028411	LIM homeobox 2	109.441	-1.25722	0.440392	-2.85476	0.00430689	0.0426438	395705	-0.235463	Downregulated	Hypomethylated
15	chr18	8896890	8897062	SSTR2	173	*	Distal Intergenic	18	8969030	8971315	2286	1	395305	NM_001030345	-71968	ENSGALG00010029470	somatostatin receptor 2	18.0961	2.04323	0.713327	2.86437	0.00417836	0.0419606	395305	0.247371	Upregulated	Hypermethylated
16	chr2	37152097	37152235	NR1D2	139	*	Promoter (<=1kb)	2	37152404	37175024	22621	1	396125	NM_205205	-169	ENSGALG00010001528	nuclear receptor subfamily 1 group D member 2	768.996	-1.23401	0.346601	-3.56032	0.000370397	0.00888557	396125	0.271646	Downregulated	Hypermethylated
17	chr2	456949	457223	RARRES2	275	*	Promoter (<=1kb)	2	457092	458880	1789	1	420366	NM_001277476	0	ENSGALG00010027224	retinoic acid receptor responder (tazarotene induced) 2	559.552	0.90499	0.216078	4.18826	2.81e-05	0.00161796	420366	0.271286	Upregulated	Hypermethylated
18	chr2	53015506	53015558	SEC61G	53	*	Distal Intergenic	2	52114901	52118653	3753	1	776639	NM_001302188	900605	ENSGALG00010007401	Sec61 translocon gamma subunit	278.173	0.942296	0.270092	3.4888	0.00048519	0.0106418	776639	-0.259274	Upregulated	Hypomethylated
19	chr20	11494187	11494286	PMEPA1	100	*	Distal Intergenic	20	11499475	11529474	30000	1	428166	NM_001031492	-5189	ENSGALG00010014942	prostate transmembrane protein, androgen induced 1	349.89	0.941672	0.333766	2.82135	0.00478216	0.0457058	428166	-0.327973	Upregulated	Hypomethylated
20	chr21	6516208	6516322	SLC2A1	115	*	Distal Intergenic	21	6460789	6475322	14534	2	396130	NM_205209	-40886	ENSGALG00010017667	solute carrier family 2 member 1	265.16	0.680618	0.22759	2.99055	0.00278475	0.0319962	396130	0.221696	Upregulated	Hypermethylated
21	chr22	5269661	5269756	GNLY	96	*	Distal Intergenic	22	5262426	5263854	1429	2	693257	NM_001044680	-5807	ENSGALG00010019027	granulysin	592.469	-1.532	0.496639	-3.08474	0.00203728	0.0266657	693257	0.385471	Downregulated	Hypermethylated
22	chr22	560943	561032	RASSF2	90	*	Promoter (1-2kb)	22	559012	571278	12267	1	419521	NM_001030884	1931	ENSGALG00010018233	Ras association domain family member 2	110.194	0.878315	0.297242	2.95489	0.00312784	0.0344445	419521	-0.274542	Upregulated	Hypomethylated
23	chr27	3721289	3721416	KIF18B	128	*	Distal Intergenic	27	3703173	3711099	7927	2	419968	NM_001030928	-10190	ENSGALG00010022002	kinesin family member 18B	453.538	-0.983377	0.319635	-3.07656	0.00209404	0.0270655	419968	0.235108	Downregulated	Hypermethylated
24	chr28	4551772	4551833	RAB8A	62	*	Distal Intergenic	28	4524689	4537496	12808	2	428352	NM_001031504	-14276	ENSGALG00010027956	RAB8A, member RAS oncogene family	1320.29	0.618917	0.203147	3.04665	0.00231406	0.0288114	428352	-0.348914	Upregulated	Hypomethylated
25	chr28	4627855	4627939	RAB8A	85	*	Distal Intergenic	28	4524689	4537496	12808	2	428352	NM_001031504	-90359	ENSGALG00010027956	RAB8A, member RAS oncogene family	1320.29	0.618917	0.203147	3.04665	0.00231406	0.0288114	428352	-0.321377	Upregulated	Hypomethylated
26	chr3	14392878	14392949	PLCB4	72	*	Distal Intergenic	3	14058565	14149656	91092	2	416730	NM_001199435	-243222	ENSGALG00010018418	phospholipase C beta 4	528.741	-0.645972	0.221697	-2.91376	0.00357104	0.0376013	416730	0.257203	Downregulated	Hypermethylated
27	chr3	96496095	96496147	KLF11	53	*	Distal Intergenic	3	96486842	96494476	7635	1	421934	NM_001006417	9253	ENSGALG00010002444	Kruppel like factor 11	521.28	-0.603784	0.166276	-3.63121	0.000282098	0.00764252	421934	0.264683	Downregulated	Hypermethylated
28	chr3	96510236	96510369	KLF11	134	*	Distal Intergenic	3	96486842	96494476	7635	1	421934	NM_001006417	23394	ENSGALG00010002444	Kruppel like factor 11	521.28	-0.603784	0.166276	-3.63121	0.000282098	0.00764252	421934	-0.304708	Downregulated	Hypomethylated
29	chr4	27411041	27411233	PCDH10	193	*	Distal Intergenic	4	26882271	26914396	32126	1	408048	NM_214672	528770	ENSGALG00010009214	protocadherin 10	124.546	-1.70085	0.470825	-3.61247	0.000303288	0.00800007	408048	-0.385508	Downregulated	Hypomethylated
30	chr4	65712337	65712407	PDGFRA	71	*	Distal Intergenic	4	65398425	65429966	31542	2	395509	NM_204749	-282371	ENSGALG00010013621	platelet-derived growth factor receptor, alpha polypeptide	935.849	1.75249	0.467217	3.75091	0.000176193	0.00563819	395509	0.243152	Upregulated	Hypermethylated
31	chr4	65725054	65725274	PDGFRA	221	*	Distal Intergenic	4	65398425	65429966	31542	2	395509	NM_204749	-295088	ENSGALG00010013621	platelet-derived growth factor receptor, alpha polypeptide	935.849	1.75249	0.467217	3.75091	0.000176193	0.00563819	395509	-0.29223	Upregulated	Hypomethylated
32	chr4	90677986	90678114	LBX2	129	*	Distal Intergenic	4	90933015	90936389	3375	1	431414	NM_001044668	-254901	ENSGALG00010006184	ladybird homeobox 2	314.37	-6.19756	1.60544	-3.86035	0.000113227	0.00423214	431414	-0.342252	Downregulated	Hypomethylated
33	chr5	24658024	24658141	CHAC1	118	*	Distal Intergenic	5	24667321	24669438	2118	1	423209	NM_001199656	-9180	ENSGALG00010022412	ChaC glutathione specific gamma-glutamylcyclotransferase 1	27.6445	-2.29348	0.757409	-3.02806	0.00246125	0.0299204	423209	0.38931	Downregulated	Hypermethylated
34	chr6	23348626	23348692	SLIT1	67	*	Intron (NM_001277336/395293, intron 1 of 36)	6	23344960	23376231	31272	1	395293	NM_001277336	3666	ENSGALG00010020778	slit guidance ligand 1	75.4919	-2.28945	0.821893	-2.78558	0.00534314	0.0493905	395293	0.27136	Downregulated	Hypermethylated
35	chr7	12762827	12763028	NRP2	202	*	Distal Intergenic	7	12666450	12744216	77767	2	374157	NM_204284	-18611	ENSGALG00010026008	neuropilin 2	444.884	1.04044	0.369667	2.81454	0.00488473	0.0463372	374157	0.265445	Upregulated	Hypermethylated
36	chr7	22053634	22053781	INHA	148	*	Distal Intergenic	7	22055607	22057285	1679	2	424197	NM_001031257	3504	ENSGALG00010021163	inhibin alpha subunit	1346.55	0.798539	0.256574	3.11231	0.00185629	0.025145	424197	-0.239985	Upregulated	Hypomethylated
37	chr7	22116726	22116823	INHA	98	*	Distal Intergenic	7	22055607	22057285	1679	2	424197	NM_001031257	-59441	ENSGALG00010021163	inhibin alpha subunit	1346.55	0.798539	0.256574	3.11231	0.00185629	0.025145	424197	0.228376	Upregulated	Hypermethylated
38	chr7	22533145	22533357	VIL1	213	*	Distal Intergenic	7	22534108	22539371	5264	2	396423	NM_205442	6014	ENSGALG00010019011	villin 1	23.3498	-2.21165	0.72906	-3.03356	0.00241688	0.0296943	396423	-0.353602	Downregulated	Hypomethylated
39	chr7	22541679	22541738	VIL1	60	*	Promoter (2-3kb)	7	22534108	22539371	5264	2	396423	NM_205442	-2308	ENSGALG00010019011	villin 1	23.3498	-2.21165	0.72906	-3.03356	0.00241688	0.0296943	396423	0.319051	Downregulated	Hypermethylated
40	chr7	28141473	28141559	SCTR	87	*	Distal Intergenic	7	28353282	28366950	13669	1	770943	NM_001171542	-211723	ENSGALG00010020713	secretin receptor	73.4925	-1.72134	0.578076	-2.9777	0.00290418	0.0327894	770943	-0.365034	Downregulated	Hypomethylated
41	chr7	31431092	31431306	HNMT	215	*	Distal Intergenic	7	31246874	31261362	14489	1	424298	NM_001277873	184218	ENSGALG00010009147	histamine N-methyltransferase	152.115	1.09262	0.389373	2.80609	0.0050146	0.0472505	424298	-0.412283	Upregulated	Hypomethylated
42	chr7	31502890	31503038	HNMT	149	*	Distal Intergenic	7	31246874	31261362	14489	1	424298	NM_001277873	256016	ENSGALG00010009147	histamine N-methyltransferase	152.115	1.09262	0.389373	2.80609	0.0050146	0.0472505	424298	-0.309259	Upregulated	Hypomethylated
43	chr7	4908690	4908842	COL6A3	153	*	Distal Intergenic	7	4846504	4899768	53265	1	396548	NM_205534	62186	ENSGALG00010012362	collagen type VI alpha 3 chain	2905.26	1.42664	0.340434	4.19065	2.78e-05	0.00160619	396548	-0.273819	Upregulated	Hypomethylated
44	chrZ	63646669	63646780	CKMT2	112	*	Distal Intergenic	34	63955271	63976950	21680	2	396508	NM_001167744	330170	ENSGALG00010007143	creatine kinase, mitochondrial 2	318.6	-5.83347	1.56271	-3.73292	0.000189271	0.00595098	396508	-0.383344	Downregulated	Hypomethylated
45	chrZ	80522985	80523043	LOX	59	*	Distal Intergenic	34	81200691	81207932	7242	2	396474	NM_205481	684889	ENSGALG00010001292	lysyl oxidase	128.902	0.86255	0.277998	3.10272	0.00191753	0.0257232	396474	-0.307561	Upregulated	Hypomethylated
46	chrZ	80620541	80620597	LOX	57	*	Distal Intergenic	34	81200691	81207932	7242	2	396474	NM_205481	587335	ENSGALG00010001292	lysyl oxidase	128.902	0.86255	0.277998	3.10272	0.00191753	0.0257232	396474	-0.305926	Upregulated	Hypomethylated
47	chrZ	80801636	80801864	LOX	229	*	Distal Intergenic	34	81200691	81207932	7242	2	396474	NM_205481	406068	ENSGALG00010001292	lysyl oxidase	128.902	0.86255	0.277998	3.10272	0.00191753	0.0257232	396474	-0.359795	Upregulated	Hypomethylated

## Sheet: SYNCHrF3
Table S3. Overlap of Differentially Expressed Genes (DEGs) and Differentially Methylated Regions (DMRs) in the SYNCHr group of the F3 generation.
	seqnames	start	end	SYMBOL	width	strand	annotation	geneChr	geneStart	geneEnd	geneLength	geneStrand	geneId	transcriptId	distanceToTSS	ENSEMBL	GENENAME	baseMean	log2FoldChange	lfcSE	stat	pvalue	padj	ENTREZID	avgDiff	regulation	meth_direction
1	chr1	104418232	104418354	APP	123	*	Distal Intergenic	1	103922338	104122120	199783	2	374198	NM_204308	-296112	ENSGALG00010010915	amyloid beta precursor protein	4260.36	0.920883	0.340332	2.70583	0.00681329	0.0425067	374198	-0.281237	Upregulated	Hypomethylated
2	chr1	111093176	111093294	CRYAA	119	*	Distal Intergenic	1	111075233	111078619	3387	1	418546	NM_001030797	17943	ENSGALG00010011889	crystallin alpha A	105.268	-0.971522	0.282334	-3.44104	0.000579477	0.00993647	418546	0.491593	Downregulated	Hypermethylated
3	chr1	141449567	141449781	TNFSF13B	215	*	Distal Intergenic	1	141624408	141637776	13369	2	374229	NM_204327	187995	ENSGALG00010013172	tumor necrosis factor superfamily member 13b	73.4817	1.12839	0.420902	2.68089	0.00734274	0.0446381	374229	-0.274817	Upregulated	Hypomethylated
4	chr1	169253099	169253899	SPERT	801	*	Distal Intergenic	1	169185368	169188010	2643	1	418848	NM_001081701	67731	ENSGALG00010003713	spermatid associated	914.912	-7.30561	1.82757	-3.99745	6.4e-05	0.00302686	418848	0.337516	Downregulated	Hypermethylated
5	chr1	194560212	194560375	PAK1	164	*	Distal Intergenic	1	194508372	194551397	43026	1	419083	NM_001162372	51840	ENSGALG00010002102	p21 (RAC1) activated kinase 1	5192.59	1.17221	0.387174	3.02761	0.00246496	0.0227523	419083	0.238755	Upregulated	Hypermethylated
6	chr1	196659045	196659213	SERPINH1	169	*	Distal Intergenic	1	196648339	196655118	6780	2	396228	NM_205291	-3927	ENSGALG00010002923	serpin family H member 1	7377.97	1.60289	0.345497	4.63937	3.49e-06	0.000598065	396228	0.479474	Upregulated	Hypermethylated
7	chr1	25149432	25149507	MET	76	*	Promoter (1-2kb)	1	25059910	25147690	87781	2	396134	NM_205212	-1742	ENSGALG00010001514	MET proto-oncogene, receptor tyrosine kinase	510.572	0.842191	0.282723	2.97885	0.00289331	0.025	396134	0.398161	Upregulated	Hypermethylated
8	chr1	81014107	81014340	ATP1A1	234	*	Distal Intergenic	1	81030193	81054191	23999	2	396530	NM_205521	39851	ENSGALG00010025292	ATPase Na+/K+ transporting subunit alpha 1	15481.4	0.694657	0.211389	3.28616	0.00101564	0.0136748	396530	0.254134	Upregulated	Hypermethylated
9	chr1	81079314	81079417	ATP1A1	104	*	Distal Intergenic	1	81030193	81054191	23999	2	396530	NM_205521	-25123	ENSGALG00010025292	ATPase Na+/K+ transporting subunit alpha 1	15481.4	0.694657	0.211389	3.28616	0.00101564	0.0136748	396530	0.317425	Upregulated	Hypermethylated
10	chr1	93247804	93248179	ZFP92	376	*	Distal Intergenic	1	93298031	93302819	4789	2	418448	NM_001012821	54640	ENSGALG00010008252	zinc finger protein 92 homolog (mouse)	511.868	0.672387	0.198572	3.38611	0.000708908	0.0110689	418448	-0.293989	Upregulated	Hypomethylated
11	chr1	93661903	93662275	ADPRH	373	*	Promoter (<=1kb)	1	93657255	93662281	5027	2	418452	NM_001030790	6	ENSGALG00010008318	ADP-ribosylarginine hydrolase	667.212	1.08976	0.265388	4.10628	4.02e-05	0.00241482	418452	0.261886	Upregulated	Hypermethylated
12	chr10	11405316	11405405	GATM	90	*	Distal Intergenic	10	11349081	11362107	13027	1	395504	NM_204745	56235	ENSGALG00010017604	glycine amidinotransferase	308.183	-2.108	0.660089	-3.1935	0.00140558	0.0165677	395504	0.378849	Downregulated	Hypermethylated
13	chr10	1615124	1615210	ZNF609	87	*	Intron (NM_001293220/415331, intron 2 of 7)	10	1605336	1633429	28094	2	415331	NM_001293220	18219	ENSGALG00010023792	zinc finger protein 609	5129.16	-0.901117	0.330273	-2.7284	0.0063642	0.0407599	415331	0.269412	Downregulated	Hypermethylated
14	chr10	1621858	1621979	ZNF609	122	*	Intron (NM_001293220/415331, intron 1 of 7)	10	1605336	1633429	28094	2	415331	NM_001293220	11450	ENSGALG00010023792	zinc finger protein 609	5129.16	-0.901117	0.330273	-2.7284	0.0063642	0.0407599	415331	0.347043	Downregulated	Hypermethylated
15	chr10	1628784	1630000	ZNF609	1217	*	Intron (NM_001293220/415331, intron 1 of 7)	10	1605336	1633429	28094	2	415331	NM_001293220	3429	ENSGALG00010023792	zinc finger protein 609	5129.16	-0.901117	0.330273	-2.7284	0.0063642	0.0407599	415331	0.38318	Downregulated	Hypermethylated
16	chr10	1635399	1636426	ZNF609	1028	*	Promoter (1-2kb)	10	1605336	1633429	28094	2	415331	NM_001293220	-1970	ENSGALG00010023792	zinc finger protein 609	5129.16	-0.901117	0.330273	-2.7284	0.0063642	0.0407599	415331	0.266258	Downregulated	Hypermethylated
17	chr10	17292972	17293254	SYNM	283	*	Distal Intergenic	10	17303647	17324081	20435	1	395599	NM_204809	-10393	ENSGALG00010018753	synemin	254.26	0.911473	0.304255	2.99575	0.00273771	0.0241996	395599	0.290478	Upregulated	Hypermethylated
18	chr10	2869491	2869744	ULK3	254	*	Promoter (1-2kb)	10	2867525	2872682	5158	1	769780	NM_001162907	1966	ENSGALG00010023514	unc-51 like kinase 3	304.587	0.607857	0.196594	3.09194	0.00198854	0.0201702	769780	-0.286951	Upregulated	Hypomethylated
19	chr10	2982666	2982853	SEMA7A	188	*	Distal Intergenic	10	2987850	3010197	22348	1	415298	NM_001199749	-4997	ENSGALG00010021187	semaphorin 7A	7650.51	0.953854	0.272706	3.49773	0.00046923	0.00865928	415298	0.662889	Upregulated	Hypermethylated
20	chr10	2989832	2991204	SEMA7A	1373	*	Promoter (1-2kb)	10	2987850	3010197	22348	1	415298	NM_001199749	1982	ENSGALG00010021187	semaphorin 7A	7650.51	0.953854	0.272706	3.49773	0.00046923	0.00865928	415298	0.363007	Upregulated	Hypermethylated
21	chr10	3014339	3014494	CYP11A1	156	*	Promoter (<=1kb)	10	3014290	3018506	4217	1	414838	NM_001001756	49	ENSGALG00010021194	cytochrome P450 family 11 subfamily A member 1	2737.29	1.11643	0.198938	5.61197	2e-08	1.5e-05	414838	0.259892	Upregulated	Hypermethylated
22	chr10	7863897	7863971	TCF12	75	*	Intron (NM_205375/396334, intron 13 of 17)	10	7853621	7954202	100582	2	396334	NM_205375	90231	ENSGALG00010023170	transcription factor 12	15889.8	0.653498	0.248823	2.62635	0.00863055	0.0493962	396334	0.281645	Upregulated	Hypermethylated
23	chr10	8044028	8044192	TCF12	165	*	Distal Intergenic	10	7853621	7954202	100582	2	396334	NM_205375	-89826	ENSGALG00010023170	transcription factor 12	15889.8	0.653498	0.248823	2.62635	0.00863055	0.0493962	396334	-0.330357	Upregulated	Hypomethylated
24	chr10	9359663	9359844	BCL2L10	182	*	Distal Intergenic	10	9346541	9348642	2102	1	395193	NM_204522	13122	ENSGALG00010020978	BCL2 like 10	637.037	0.829804	0.296292	2.80063	0.00510036	0.0354662	395193	0.327557	Upregulated	Hypermethylated
25	chr10	9361367	9361687	BCL2L10	321	*	Distal Intergenic	10	9346541	9348642	2102	1	395193	NM_204522	14826	ENSGALG00010020978	BCL2 like 10	637.037	0.829804	0.296292	2.80063	0.00510036	0.0354662	395193	0.241402	Upregulated	Hypermethylated
26	chr11	4187078	4187158	MMP2	81	*	Distal Intergenic	11	3706910	3741617	34708	2	386583	NM_204420	-445461	ENSGALG00010025414	matrix metallopeptidase 2	977.583	1.1984	0.439869	2.72444	0.0064411	0.0410527	386583	0.282133	Upregulated	Hypermethylated
27	chr11	475006	475065	KATNB1	60	*	Distal Intergenic	11	491168	508560	17393	2	415631	NM_001030559	33495	ENSGALG00010021570	katanin regulatory subunit B1	1188.96	-1.69716	0.537614	-3.15684	0.00159487	0.0179088	415631	0.355886	Downregulated	Hypermethylated
28	chr11	487745	488168	KATNB1	424	*	Distal Intergenic	11	491168	508560	17393	2	415631	NM_001030559	20392	ENSGALG00010021570	katanin regulatory subunit B1	1188.96	-1.69716	0.537614	-3.15684	0.00159487	0.0179088	415631	0.25923	Downregulated	Hypermethylated
29	chr12	11945867	11946161	LAMB2	295	*	Distal Intergenic	12	11959804	11968895	9092	1	373980	NM_204166	-13643	ENSGALG00010021762	laminin, beta 2 (laminin S)	1225.38	0.722211	0.240412	3.00406	0.00266404	0.0238658	373980	0.271279	Upregulated	Hypermethylated
30	chr12	13127462	13127634	PTPRG	173	*	Intron (NM_204314/374208, intron 1 of 28)	12	13124368	13498453	374086	1	374208	NM_204314	3094	ENSGALG00010021043	protein tyrosine phosphatase, receptor type G	4742.79	0.929825	0.288121	3.2272	0.00125008	0.0155438	374208	0.352504	Upregulated	Hypermethylated
31	chr12	15886632	15886861	MITF	230	*	Distal Intergenic	12	15931752	15968266	36515	1	395886	NM_205029	-44891	ENSGALG00010022062	melanocyte inducing transcription factor	197.865	0.878411	0.301513	2.91335	0.00357577	0.0286346	395886	-0.442209	Upregulated	Hypomethylated
32	chr12	2252653	2252745	CISH	93	*	Distal Intergenic	12	2264031	2268470	4440	2	395335	NM_204626	15725	ENSGALG00010028141	cytokine inducible SH2 containing protein	1009.63	0.949996	0.214155	4.43601	9.16e-06	0.00109667	395335	0.235112	Upregulated	Hypermethylated
33	chr12	3003495	3003557	MST1R	63	*	Exon (NM_001031463/427573, exon 18 of 20)	12	3002525	3009744	7220	2	427573	NM_001031463	6187	ENSGALG00010027319	macrophage stimulating 1 receptor	99.3664	-1.73333	0.502023	-3.45269	0.000555032	0.00968222	427573	-0.255212	Downregulated	Hypomethylated
34	chr12	3008489	3008944	MST1R	456	*	Promoter (<=1kb)	12	3002525	3009744	7220	2	427573	NM_001031463	800	ENSGALG00010027319	macrophage stimulating 1 receptor	99.3664	-1.73333	0.502023	-3.45269	0.000555032	0.00968222	427573	-0.365375	Downregulated	Hypomethylated
35	chr12	3324821	3324872	ALAS1	52	*	Distal Intergenic	12	3345485	3352328	6844	1	552895	NM_001018012	-20613	ENSGALG00010027410	5'-aminolevulinate synthase 1	903.283	0.760086	0.226902	3.34985	0.000808567	0.0119182	552895	-0.269943	Upregulated	Hypomethylated
36	chr13	13723948	13724018	ANXA6	71	*	Distal Intergenic	13	13735681	13748141	12461	1	395481	NM_204730	-11663	ENSGALG00010014824	annexin A6	4254.38	0.937903	0.300044	3.12589	0.00177269	0.0189316	395481	0.268202	Upregulated	Hypermethylated
37	chr13	13735573	13737137	ANXA6	1565	*	Promoter (<=1kb)	13	13735681	13748141	12461	1	395481	NM_204730	0	ENSGALG00010014824	annexin A6	4254.38	0.937903	0.300044	3.12589	0.00177269	0.0189316	395481	0.293652	Upregulated	Hypermethylated
38	chr13	13737202	13737757	ANXA6	556	*	Promoter (1-2kb)	13	13735681	13748141	12461	1	395481	NM_204730	1521	ENSGALG00010014824	annexin A6	4254.38	0.937903	0.300044	3.12589	0.00177269	0.0189316	395481	0.263034	Upregulated	Hypermethylated
39	chr13	13762723	13762880	GPX3	158	*	Promoter (1-2kb)	13	13762664	13764657	1994	2	427638	NM_001163232	1777	ENSGALG00010016480	glutathione peroxidase 3	7424.42	0.656165	0.220298	2.97853	0.00289633	0.0250075	427638	0.292445	Upregulated	Hypermethylated
40	chr13	13903587	13903754	CAMK2A	168	*	Intron (NM_204295/374175, intron 3 of 18)	13	13896868	13917084	20217	1	374175	NM_204295	6719	ENSGALG00010013576	calcium/calmodulin dependent protein kinase II alpha	72.0811	-2.17394	0.744268	-2.92091	0.00349008	0.0281327	374175	0.268956	Downregulated	Hypermethylated
41	chr13	14203063	14204273	CANX	1211	*	Distal Intergenic	13	14243240	14260009	16770	2	416288	NM_001030620	55736	ENSGALG00010016947	calnexin	4243.51	0.649262	0.207648	3.12674	0.00176753	0.0189244	416288	0.295496	Upregulated	Hypermethylated
42	chr13	14265435	14265486	CANX	52	*	Distal Intergenic	13	14243240	14260009	16770	2	416288	NM_001030620	-5426	ENSGALG00010016947	calnexin	4243.51	0.649262	0.207648	3.12674	0.00176753	0.0189244	416288	0.22965	Upregulated	Hypermethylated
43	chr13	15586548	15586725	SMAD5	178	*	Distal Intergenic	13	15809065	15816248	7184	2	395679	NM_001014968	229523	ENSGALG00010015829	SMAD family member 5	4660.98	0.685963	0.254026	2.70036	0.00692645	0.0428534	395679	-0.321053	Upregulated	Hypomethylated
44	chr13	3389817	3389924	HSPA9	108	*	Distal Intergenic	13	3514654	3536259	21606	1	416183	NM_001006147	-124730	ENSGALG00010010262	heat shock protein family A (Hsp70) member 9	4760.58	0.853361	0.242211	3.52321	0.000426354	0.00816889	416183	0.283597	Upregulated	Hypermethylated
45	chr14	13430936	13432993	NME4	2058	*	Distal Intergenic	14	13402002	13403341	1340	1	395915	NM_001282217	28934		NME/NM23 nucleoside diphosphate kinase 4	47.1906	-3.90969	1.06007	-3.68814	0.000225898	0.00580762	395915	0.249034	Downregulated	Hypermethylated
46	chr14	13444232	13444328	NME4	97	*	Distal Intergenic	14	13402002	13403341	1340	1	395915	NM_001282217	42230		NME/NM23 nucleoside diphosphate kinase 4	47.1906	-3.90969	1.06007	-3.68814	0.000225898	0.00580762	395915	-0.244579	Downregulated	Hypomethylated
47	chr14	13448335	13448396	NME4	62	*	Distal Intergenic	14	13402002	13403341	1340	1	395915	NM_001282217	46333		NME/NM23 nucleoside diphosphate kinase 4	47.1906	-3.90969	1.06007	-3.68814	0.000225898	0.00580762	395915	0.43018	Downregulated	Hypermethylated
48	chr14	13577897	13578112	FAM173A	216	*	Promoter (2-3kb)	14	13580821	13582729	1909	1	416404	NM_001277151	-2709	ENSGALG00010018397	family with sequence similarity 173 member A	364.653	0.804823	0.223158	3.60652	0.000310333	0.00699445	416404	0.238074	Upregulated	Hypermethylated
49	chr14	13580482	13581164	FAM173A	683	*	Promoter (<=1kb)	14	13580821	13582729	1909	1	416404	NM_001277151	0	ENSGALG00010018397	family with sequence similarity 173 member A	364.653	0.804823	0.223158	3.60652	0.000310333	0.00699445	416404	0.308264	Upregulated	Hypermethylated
50	chr14	13689186	13689293	UBN1	108	*	Distal Intergenic	14	13631802	13656292	24491	1	416398	NM_001079718	57384	ENSGALG00010018555	ubinuclein 1	1195.37	-1.33458	0.455314	-2.93112	0.00337742	0.0275621	416398	0.275486	Downregulated	Hypermethylated
51	chr14	4591385	4591824	FSCN1	440	*	Promoter (2-3kb)	14	4589065	4594980	5916	1	416485	NM_001178132	2320	ENSGALG00010021237	fascin actin-bundling protein 1	640.283	1.12328	0.381256	2.94627	0.00321631	0.0269214	416485	0.258647	Upregulated	Hypermethylated
52	chr14	4612543	4612643	FSCN1	101	*	Distal Intergenic	14	4589065	4594980	5916	1	416485	NM_001178132	23478	ENSGALG00010021237	fascin actin-bundling protein 1	640.283	1.12328	0.381256	2.94627	0.00321631	0.0269214	416485	0.293702	Upregulated	Hypermethylated
53	chr14	4617563	4617773	FSCN1	211	*	Distal Intergenic	14	4589065	4594980	5916	1	416485	NM_001178132	28498	ENSGALG00010021237	fascin actin-bundling protein 1	640.283	1.12328	0.381256	2.94627	0.00321631	0.0269214	416485	0.298771	Upregulated	Hypermethylated
54	chr14	5202180	5202414	RASD1	235	*	Intron (NM_001006164/416508, intron 3 of 7)	14	5183630	5185476	1847	2	416507	NM_001044636	-16704	ENSGALG00010017509	ras related dexamethasone induced 1	66.3997	1.46422	0.459595	3.18588	0.00144312	0.0168574	416507	-0.376702	Upregulated	Hypomethylated
55	chr14	5282755	5282831	SREBF1	77	*	Distal Intergenic	14	5308336	5318613	10278	2	373915	NM_204126	35782	ENSGALG00010017541	sterol regulatory element binding transcription factor 1	2594.19	0.800154	0.229341	3.48892	0.00048497	0.00882316	373915	0.270169	Upregulated	Hypermethylated
56	chr14	5290452	5293383	SREBF1	2932	*	Distal Intergenic	14	5308336	5318613	10278	2	373915	NM_204126	25230	ENSGALG00010017541	sterol regulatory element binding transcription factor 1	2594.19	0.800154	0.229341	3.48892	0.00048497	0.00882316	373915	0.309632	Upregulated	Hypermethylated
57	chr14	5298685	5298748	SREBF1	64	*	Distal Intergenic	14	5308336	5318613	10278	2	373915	NM_204126	19865	ENSGALG00010017541	sterol regulatory element binding transcription factor 1	2594.19	0.800154	0.229341	3.48892	0.00048497	0.00882316	373915	0.22441	Upregulated	Hypermethylated
58	chr14	5298909	5299110	SREBF1	202	*	Distal Intergenic	14	5308336	5318613	10278	2	373915	NM_204126	19503	ENSGALG00010017541	sterol regulatory element binding transcription factor 1	2594.19	0.800154	0.229341	3.48892	0.00048497	0.00882316	373915	0.222044	Upregulated	Hypermethylated
59	chr14	5414157	5414280	DRG2	124	*	Distal Intergenic	14	5402027	5410521	8495	1	416513	NM_001030634	12130	ENSGALG00010017437	developmentally regulated GTP binding protein 2	977.605	0.80276	0.251878	3.18709	0.00143711	0.0168355	416513	0.294332	Upregulated	Hypermethylated
60	chr14	6501035	6501085	MSRB1	51	*	Distal Intergenic	14	6507434	6520157	12724	2	416540	NM_001346746	19072	ENSGALG00010018774	methionine sulfoxide reductase B1	502.72	0.953383	0.299904	3.17896	0.00147805	0.0171019	416540	0.278631	Upregulated	Hypermethylated
61	chr15	10006729	10007634	PRKAB1	906	*	Distal Intergenic	15	9925494	9931030	5537	2	416986	NM_001039912	-75699	ENSGALG00010023322	protein kinase AMP-activated non-catalytic subunit beta 1	731.66	1.12224	0.347123	3.23298	0.00122505	0.0153583	416986	-0.0791301	Upregulated	Hypomethylated
62	chr15	10008330	10008824	PRKAB1	495	*	Distal Intergenic	15	9925494	9931030	5537	2	416986	NM_001039912	-77300	ENSGALG00010023322	protein kinase AMP-activated non-catalytic subunit beta 1	731.66	1.12224	0.347123	3.23298	0.00122505	0.0153583	416986	0.243379	Upregulated	Hypermethylated
63	chr15	11552276	11552690	TESC	415	*	Distal Intergenic	15	11628671	11631426	2756	1	771113	NM_001080884	-75981	ENSGALG00010000468	tescalcin	89.8798	1.57957	0.49977	3.1606	0.00157445	0.0178553	771113	0.346767	Upregulated	Hypermethylated
64	chr15	11554436	11554656	TESC	221	*	Distal Intergenic	15	11628671	11631426	2756	1	771113	NM_001080884	-74015	ENSGALG00010000468	tescalcin	89.8798	1.57957	0.49977	3.1606	0.00157445	0.0178553	771113	0.258165	Upregulated	Hypermethylated
65	chr15	12489842	12490127	TBX3	286	*	Distal Intergenic	15	12495322	12505106	9785	1	374202	NM_001270878	-5195	ENSGALG00010000443	T-box transcription factor 3	406.841	1.60087	0.432472	3.70166	0.000214192	0.00568003	374202	-0.271725	Upregulated	Hypomethylated
66	chr15	2773287	2773724	NOC4L	438	*	Distal Intergenic	15	2860822	2871281	10460	2	416798	NM_001030655	97557	ENSGALG00010022255	nucleolar complex associated 4 homolog	756.394	1.22453	0.401365	3.05091	0.00228151	0.0217686	416798	-0.258617	Upregulated	Hypomethylated
67	chr15	6765184	6765387	CMKLR1	204	*	Distal Intergenic	15	6778166	6783739	5574	2	425507	NM_001282407	18352	ENSGALG00010022421	chemerin chemokine-like receptor 1	280.258	0.751816	0.281763	2.66826	0.00762459	0.0458145	425507	-0.340688	Upregulated	Hypomethylated
68	chr15	6785650	6785768	CMKLR1	119	*	Promoter (1-2kb)	15	6778166	6783739	5574	2	425507	NM_001282407	-1911	ENSGALG00010022421	chemerin chemokine-like receptor 1	280.258	0.751816	0.281763	2.66826	0.00762459	0.0458145	425507	0.32348	Upregulated	Hypermethylated
69	chr15	7715053	7715235	PITPNB	183	*	Distal Intergenic	15	7818518	7836324	17807	2	416912	NM_001039266	121089	ENSGALG00010023703	phosphatidylinositol transfer protein beta	1307.81	0.59034	0.177024	3.33479	0.000853629	0.012338	416912	0.293541	Upregulated	Hypermethylated
70	chr15	7722926	7723122	PITPNB	197	*	Distal Intergenic	15	7818518	7836324	17807	2	416912	NM_001039266	113202	ENSGALG00010023703	phosphatidylinositol transfer protein beta	1307.81	0.59034	0.177024	3.33479	0.000853629	0.012338	416912	-0.333063	Upregulated	Hypomethylated
71	chr15	7794509	7794801	PITPNB	293	*	Distal Intergenic	15	7818518	7836324	17807	2	416912	NM_001039266	41523	ENSGALG00010023703	phosphatidylinositol transfer protein beta	1307.81	0.59034	0.177024	3.33479	0.000853629	0.012338	416912	0.3269	Upregulated	Hypermethylated
72	chr16	2602738	2602807	TAP2	70	*	Promoter (1-2kb)	16	2601568	2604604	3037	1	427728	NM_001099357	1170	ENSGALG00010003159	transporter 2, ATP binding cassette subfamily B	448.18	0.862846	0.255415	3.37822	0.000729577	0.0112384	427728	-0.274588	Upregulated	Hypomethylated
73	chr17	2713208	2713311	SLC31A2	104	*	Intron (NM_204293/374169, intron 38 of 47)	17	2776313	2779531	3219	1	425778	NM_001277685	-63002	ENSGALG00010028891	solute carrier family 31 member 2	67.4558	1.09766	0.388546	2.82504	0.00472753	0.0337937	425778	0.312373	Upregulated	Hypermethylated
74	chr17	2785993	2786081	SLC31A2	89	*	Distal Intergenic	17	2776313	2779531	3219	1	425778	NM_001277685	9680	ENSGALG00010028891	solute carrier family 31 member 2	67.4558	1.09766	0.388546	2.82504	0.00472753	0.0337937	425778	0.258653	Upregulated	Hypermethylated
75	chr17	2787641	2787784	SLC31A2	144	*	Distal Intergenic	17	2776313	2779531	3219	1	425778	NM_001277685	11328	ENSGALG00010028891	solute carrier family 31 member 2	67.4558	1.09766	0.388546	2.82504	0.00472753	0.0337937	425778	0.247495	Upregulated	Hypermethylated
76	chr17	2790858	2791384	SLC31A2	527	*	Distal Intergenic	17	2776313	2779531	3219	1	425778	NM_001277685	14545	ENSGALG00010028891	solute carrier family 31 member 2	67.4558	1.09766	0.388546	2.82504	0.00472753	0.0337937	425778	0.268643	Upregulated	Hypermethylated
77	chr17	5263751	5264259	ENG	509	*	Exon (NM_001080887/771557, exon 15 of 15)	17	5255485	5264219	8735	1	771557	NM_001080887	8266	ENSGALG00010028084	endoglin	622.261	0.868965	0.247802	3.5067	0.000453707	0.0084763	771557	0.301752	Upregulated	Hypermethylated
78	chr17	7617841	7618073	COL5A1	233	*	Distal Intergenic	17	7734269	7862385	128117	1	395568	NM_204790	-116196	ENSGALG00010028434	collagen type V alpha 1 chain	1894.28	0.78708	0.21812	3.60847	0.000308012	0.00696977	395568	0.27689	Upregulated	Hypermethylated
79	chr17	7763144	7763299	COL5A1	156	*	Intron (NM_204790/395568, intron 2 of 65)	17	7734269	7862385	128117	1	395568	NM_204790	28875	ENSGALG00010028434	collagen type V alpha 1 chain	1894.28	0.78708	0.21812	3.60847	0.000308012	0.00696977	395568	-0.321962	Upregulated	Hypomethylated
80	chr17	7771877	7772007	COL5A1	131	*	Intron (NM_204790/395568, intron 4 of 65)	17	7734269	7862385	128117	1	395568	NM_204790	37608	ENSGALG00010028434	collagen type V alpha 1 chain	1894.28	0.78708	0.21812	3.60847	0.000308012	0.00696977	395568	0.290491	Upregulated	Hypermethylated
81	chr17	9560856	9561247	LHX2	392	*	Distal Intergenic	17	9524055	9542497	18443	1	395705	NM_204889	36801	ENSGALG00010028411	LIM homeobox 2	136.91	-1.41699	0.53763	-2.63562	0.00839833	0.0486354	395705	-0.233606	Downregulated	Hypomethylated
82	chr17	9614278	9614434	NEK6	157	*	Distal Intergenic	17	9627029	9673220	46192	1	417101	NM_001012531	-12595	ENSGALG00010029146	NIMA related kinase 6	2744.07	0.746293	0.23084	3.23295	0.0012252	0.0153583	417101	0.327873	Upregulated	Hypermethylated
83	chr17	9743076	9743473	NR5A1	398	*	Promoter (<=1kb)	17	9728093	9743928	15836	2	395960	NM_205077	455	ENSGALG00010028916	nuclear receptor subfamily 5 group A member 1	1512.55	0.990295	0.19449	5.09176	3.55e-07	0.00012917	395960	0.322105	Upregulated	Hypermethylated
84	chr17	9744986	9745814	NR5A1	829	*	Promoter (1-2kb)	17	9728093	9743928	15836	2	395960	NM_205077	-1058	ENSGALG00010028916	nuclear receptor subfamily 5 group A member 1	1512.55	0.990295	0.19449	5.09176	3.55e-07	0.00012917	395960	0.299135	Upregulated	Hypermethylated
85	chr17	9765640	9765849	NR5A1	210	*	Distal Intergenic	17	9728093	9743928	15836	2	395960	NM_205077	-21712	ENSGALG00010028916	nuclear receptor subfamily 5 group A member 1	1512.55	0.990295	0.19449	5.09176	3.55e-07	0.00012917	395960	0.336533	Upregulated	Hypermethylated
86	chr18	1490822	1490882	NDEL1	61	*	Distal Intergenic	18	1701772	1724680	22909	1	417317	NM_001030696	-210890	ENSGALG00010029340	nudE neurodevelopment protein 1 like 1	1111.58	-0.584633	0.210936	-2.77162	0.00557783	0.0374474	417317	0.253469	Downregulated	Hypermethylated
87	chr18	2289247	2289397	PMP22	151	*	Distal Intergenic	18	2313522	2327119	13598	1	417327	NM_001277071	-24125	ENSGALG00010029937	peripheral myelin protein 22	684.66	0.890695	0.26877	3.31397	0.00091982	0.0129024	417327	-0.445402	Upregulated	Hypomethylated
88	chr18	2315251	2315419	PMP22	169	*	Promoter (1-2kb)	18	2313522	2327119	13598	1	417327	NM_001277072	1729	ENSGALG00010029937	peripheral myelin protein 22	684.66	0.890695	0.26877	3.31397	0.00091982	0.0129024	417327	0.31031	Upregulated	Hypermethylated
89	chr18	2369896	2369974	PMP22	79	*	Distal Intergenic	18	2313522	2327119	13598	1	417327	NM_001277072	56374	ENSGALG00010029937	peripheral myelin protein 22	684.66	0.890695	0.26877	3.31397	0.00091982	0.0129024	417327	0.436034	Upregulated	Hypermethylated
90	chr18	4346348	4346448	CYGB	101	*	Intron (NM_001008789/427802, intron 1 of 2)	18	4342538	4349605	7068	1	427802	NM_001008789	3810	ENSGALG00010029394	cytoglobin	219.701	0.817555	0.296634	2.75611	0.00584934	0.0385295	427802	0.281054	Upregulated	Hypermethylated
91	chr18	4427961	4428022	AANAT	62	*	Distal Intergenic	18	4373831	4377656	3826	2	396066	NM_205158	-50305	ENSGALG00010029400	aralkylamine N-acetyltransferase	12.2611	-2.70382	0.833461	-3.24409	0.00117828	0.0149918	396066	0.219955	Downregulated	Hypermethylated
92	chr18	4473192	4473269	FOXJ1	78	*	Distal Intergenic	18	4495739	4501676	5938	1	770009	NM_001321535	-22470	ENSGALG00010029459	forkhead box J1	381.253	-2.29659	0.777756	-2.95284	0.00314869	0.0264985	770009	0.223327	Downregulated	Hypermethylated
93	chr18	4473713	4473809	FOXJ1	97	*	Distal Intergenic	18	4495739	4501676	5938	1	770009	NM_001321535	-21930	ENSGALG00010029459	forkhead box J1	381.253	-2.29659	0.777756	-2.95284	0.00314869	0.0264985	770009	0.308475	Downregulated	Hypermethylated
94	chr18	4498106	4498324	FOXJ1	219	*	Promoter (2-3kb)	18	4495739	4501676	5938	1	770009	NM_001321535	2367	ENSGALG00010029459	forkhead box J1	381.253	-2.29659	0.777756	-2.95284	0.00314869	0.0264985	770009	0.29402	Downregulated	Hypermethylated
95	chr18	8788660	8791919	SOX9	3260	*	Promoter (2-3kb)	18	8786171	8789081	2911	1	374148	NM_204281	2489	ENSGALG00010029771	SRY-box 9	2004.11	0.935936	0.33737	2.77421	0.00553354	0.0372377	374148	0.282431	Upregulated	Hypermethylated
96	chr18	8792592	8792707	SOX9	116	*	Distal Intergenic	18	8786171	8789081	2911	1	374148	NM_204281	6421	ENSGALG00010029771	SRY-box 9	2004.11	0.935936	0.33737	2.77421	0.00553354	0.0372377	374148	0.292354	Upregulated	Hypermethylated
97	chr18	8857531	8857748	SOX9	218	*	Distal Intergenic	18	8786171	8789081	2911	1	374148	NM_204281	71360	ENSGALG00010029771	SRY-box 9	2004.11	0.935936	0.33737	2.77421	0.00553354	0.0372377	374148	0.260911	Upregulated	Hypermethylated
98	chr18	9590733	9591467	CBX4	735	*	Distal Intergenic	18	9601368	9605211	3844	1	395354	NM_204642	-9901	ENSGALG00010029229	chromobox 4	956.871	0.810194	0.2973	2.72518	0.00642669	0.041022	395354	-0.127754	Upregulated	Hypomethylated
99	chr18	9598394	9598569	CBX4	176	*	Promoter (2-3kb)	18	9601368	9605211	3844	1	395354	NM_204642	-2799	ENSGALG00010029229	chromobox 4	956.871	0.810194	0.2973	2.72518	0.00642669	0.041022	395354	0.28301	Upregulated	Hypermethylated
100	chr18	9779885	9780145	CYTH1	261	*	Promoter (2-3kb)	18	9777457	9792202	14746	1	422085	NM_001031105	2428	ENSGALG00010029284	cytohesin 1	1049.56	0.641233	0.24101	2.66061	0.00779999	0.0463798	422085	0.234746	Upregulated	Hypermethylated
101	chr18	9781777	9784266	CYTH1	2490	*	Exon (NM_001031105/422085, exon 2 of 13)	18	9777457	9792202	14746	1	422085	NM_001031105	4320	ENSGALG00010029284	cytohesin 1	1049.56	0.641233	0.24101	2.66061	0.00779999	0.0463798	422085	0.299351	Upregulated	Hypermethylated
102	chr18	9790015	9790319	CYTH1	305	*	Exon (NM_001031105/422085, exon 10 of 13)	18	9777457	9792202	14746	1	422085	NM_001031105	12558	ENSGALG00010029284	cytohesin 1	1049.56	0.641233	0.24101	2.66061	0.00779999	0.0463798	422085	0.262239	Upregulated	Hypermethylated
103	chr19	3462869	3462988	P2RX1	120	*	Promoter (<=1kb)	19	3462945	3470291	7347	1	395190	NM_204519	0	ENSGALG00010029580	purinergic receptor P2X 1	169.864	-3.83392	0.981494	-3.90621	9.38e-05	0.00366305	395190	0.229919	Downregulated	Hypermethylated
104	chr19	4404818	4405230	HSPB1	413	*	Promoter (<=1kb)	19	4403293	4405185	1893	2	396227	NM_205290	0	ENSGALG00010029612	heat shock protein family B (small) member 1	236.67	1.0681	0.267845	3.98774	6.67e-05	0.00305218	396227	0.261185	Upregulated	Hypermethylated
105	chr19	4405313	4405433	HSPB1	121	*	Promoter (<=1kb)	19	4403293	4405185	1893	2	396227	NM_205290	-128	ENSGALG00010029612	heat shock protein family B (small) member 1	236.67	1.0681	0.267845	3.98774	6.67e-05	0.00305218	396227	0.251596	Upregulated	Hypermethylated
106	chr19	4426773	4426844	HSPB1	72	*	Distal Intergenic	19	4403293	4405185	1893	2	396227	NM_205290	-21588	ENSGALG00010029612	heat shock protein family B (small) member 1	236.67	1.0681	0.267845	3.98774	6.67e-05	0.00305218	396227	0.282485	Upregulated	Hypermethylated
107	chr19	4515571	4515788	POR	218	*	Distal Intergenic	19	4460373	4476741	16369	2	417520	NM_001195796	-38830	ENSGALG00010029617	cytochrome p450 oxidoreductase	1765.16	0.638232	0.225644	2.82849	0.00467677	0.033557	417520	0.291482	Upregulated	Hypermethylated
108	chr19	5682564	5683074	HIC1	511	*	Distal Intergenic	19	5668833	5673549	4717	1	396164	NM_205236	13731	ENSGALG00010029401	HIC ZBTB transcriptional repressor 1	455.271	1.68771	0.31933	5.28516	1.26e-07	6.51e-05	396164	0.232273	Upregulated	Hypermethylated
109	chr19	5892677	5892797	ALDOC	121	*	Distal Intergenic	19	5884418	5888099	3682	2	395492	NM_001206496	-4578	ENSGALG00010029203	aldolase, fructose-bisphosphate C	3896.85	0.727137	0.196498	3.70048	0.00021519	0.00568293	395492	0.254357	Upregulated	Hypermethylated
110	chr19	6073500	6073847	CRYBA1	348	*	Distal Intergenic	19	6109639	6113467	3829	1	396499	NM_205502	-35792	ENSGALG00010029692	crystallin beta A1	194.456	-1.74742	0.488057	-3.58035	0.000343131	0.00728536	396499	0.291414	Downregulated	Hypermethylated
111	chr19	6078838	6079756	CRYBA1	919	*	Distal Intergenic	19	6109639	6113467	3829	1	396499	NM_205502	-29883	ENSGALG00010029692	crystallin beta A1	194.456	-1.74742	0.488057	-3.58035	0.000343131	0.00728536	396499	-0.241912	Downregulated	Hypomethylated
112	chr19	6085837	6086139	CRYBA1	303	*	Distal Intergenic	19	6109639	6113467	3829	1	396499	NM_205502	-23500	ENSGALG00010029692	crystallin beta A1	194.456	-1.74742	0.488057	-3.58035	0.000343131	0.00728536	396499	0.260794	Downregulated	Hypermethylated
113	chr19	6099569	6099801	CRYBA1	233	*	Distal Intergenic	19	6109639	6113467	3829	1	396499	NM_205502	-9838	ENSGALG00010029692	crystallin beta A1	194.456	-1.74742	0.488057	-3.58035	0.000343131	0.00728536	396499	0.332058	Downregulated	Hypermethylated
114	chr19	6101575	6101749	CRYBA1	175	*	Distal Intergenic	19	6109639	6113467	3829	1	396499	NM_205502	-7890	ENSGALG00010029692	crystallin beta A1	194.456	-1.74742	0.488057	-3.58035	0.000343131	0.00728536	396499	0.241896	Downregulated	Hypermethylated
115	chr19	6101874	6101939	CRYBA1	66	*	Distal Intergenic	19	6109639	6113467	3829	1	396499	NM_205502	-7700	ENSGALG00010029692	crystallin beta A1	194.456	-1.74742	0.488057	-3.58035	0.000343131	0.00728536	396499	0.230069	Downregulated	Hypermethylated
116	chr19	6848730	6848858	TRPV1	129	*	Distal Intergenic	19	6810343	6821588	11246	1	395259	NM_204572	38387	ENSGALG00010029746	transient receptor potential cation channel subfamily V member 1	766.058	-0.810656	0.220821	-3.6711	0.000241511	0.00599632	395259	-0.273292	Downregulated	Hypomethylated
117	chr19	8460590	8460652	LHX1	63	*	Distal Intergenic	19	8536207	8539366	3160	1	396381	NM_205413	-75555	ENSGALG00010029197	LIM homeobox 1	200.317	-1.31288	0.446196	-2.94238	0.00325701	0.0270848	396381	0.393948	Downregulated	Hypermethylated
118	chr2	119732255	119732453	PEX2	199	*	Distal Intergenic	2	119484877	119507920	23044	2	420192	NM_001008454	-224335	ENSGALG00010003261	peroxisomal biogenesis factor 2	973.956	0.677198	0.186441	3.63224	0.000280977	0.00661538	420192	-0.379778	Upregulated	Hypomethylated
119	chr2	126811310	126811442	SDC2	133	*	Distal Intergenic	2	126817624	126874831	57208	1	374102	NM_001001462	-6182	ENSGALG00010011477	syndecan 2	1292.55	1.06948	0.307906	3.47339	0.000513928	0.0092286	374102	-0.310982	Upregulated	Hypomethylated
120	chr2	128828699	128828780	NCALD	82	*	Promoter (<=1kb)	2	128788273	128829299	41027	2	396048	NM_205143	519	ENSGALG00010011885	neurocalcin delta	569.306	0.668148	0.234009	2.85522	0.00430072	0.0319714	396048	0.323509	Upregulated	Hypermethylated
121	chr2	138860238	138861601	NSMCE2	1364	*	Distal Intergenic	2	138725244	138851718	126475	1	420333	NM_001277463	134994	ENSGALG00010008897	NSE2/MMS21 homolog, SMC5-SMC6 complex SUMO ligase	1136.46	-0.624485	0.20844	-2.99599	0.00273551	0.0241927	420333	0.24243	Downregulated	Hypermethylated
122	chr2	148823474	148823825	ZC3H3	352	*	Distal Intergenic	2	148657781	148813448	155668	2	430349	NM_001031585	-10026	ENSGALG00010008360	zinc finger CCCH-type containing 3	1507.04	-1.06784	0.334101	-3.19617	0.00139265	0.0165055	430349	0.273582	Downregulated	Hypermethylated
123	chr2	148895644	148895733	TSTA3	90	*	Promoter (<=1kb)	2	148892092	148896565	4474	2	420292	NM_001277448	832	ENSGALG00010008658	tissue specific transplantation antigen P35B	289.869	0.852441	0.253955	3.35666	0.000788897	0.0117854	420292	0.344407	Upregulated	Hypermethylated
124	chr2	17665123	17665201	SPAG6	79	*	Distal Intergenic	2	17695373	17727887	32515	2	420505	NM_001199586	62686	ENSGALG00010004222	sperm associated antigen 6	994.939	-1.45596	0.539594	-2.69825	0.00697053	0.0430638	420505	-0.300844	Downregulated	Hypomethylated
125	chr2	17673702	17676882	SPAG6	3181	*	Distal Intergenic	2	17695373	17727887	32515	2	420505	NM_001199586	51005	ENSGALG00010004222	sperm associated antigen 6	994.939	-1.45596	0.539594	-2.69825	0.00697053	0.0430638	420505	0.308934	Downregulated	Hypermethylated
126	chr2	321684	321913	SLC4A2	230	*	Exon (NM_204963/395809, exon 9 of 26)	2	316268	327811	11544	2	395809	NM_204963	5898	ENSGALG00010027162	solute carrier family 4 member 2	519.926	0.989612	0.26131	3.78712	0.000152402	0.00467395	395809	-0.220185	Upregulated	Hypomethylated
127	chr2	35162559	35162645	SATB1	87	*	Intron (NM_001199644/420647, intron 9 of 10)	2	35150112	35238826	88715	2	420647	NM_001199644	76181	ENSGALG00010001741	SATB homeobox 1	871.77	1.65387	0.446339	3.70543	0.000211036	0.00564976	420647	0.270568	Upregulated	Hypermethylated
128	chr2	35167671	35167794	SATB1	124	*	Intron (NM_001199644/420647, intron 9 of 10)	2	35150112	35238826	88715	2	420647	NM_001199644	71032	ENSGALG00010001741	SATB homeobox 1	871.77	1.65387	0.446339	3.70543	0.000211036	0.00564976	420647	0.236353	Upregulated	Hypermethylated
129	chr2	37152097	37152235	NR1D2	139	*	Promoter (<=1kb)	2	37152404	37175024	22621	1	396125	NM_205205	-169	ENSGALG00010001528	nuclear receptor subfamily 1 group D member 2	1000.71	-1.19938	0.352525	-3.40224	0.000668351	0.0107093	396125	0.313268	Downregulated	Hypermethylated
130	chr2	397827	397928	RARRES2	102	*	Distal Intergenic	2	457092	458880	1789	1	420366	NM_001277476	-59164	ENSGALG00010027224	retinoic acid receptor responder (tazarotene induced) 2	774.807	1.05482	0.30444	3.46478	0.000530663	0.00940216	420366	0.35026	Upregulated	Hypermethylated
131	chr2	417838	417898	RARRES2	61	*	Distal Intergenic	2	457092	458880	1789	1	420366	NM_001277476	-39194	ENSGALG00010027224	retinoic acid receptor responder (tazarotene induced) 2	774.807	1.05482	0.30444	3.46478	0.000530663	0.00940216	420366	0.227397	Upregulated	Hypermethylated
132	chr2	456949	457223	RARRES2	275	*	Promoter (<=1kb)	2	457092	458880	1789	1	420366	NM_001277476	0	ENSGALG00010027224	retinoic acid receptor responder (tazarotene induced) 2	774.807	1.05482	0.30444	3.46478	0.000530663	0.00940216	420366	0.306998	Upregulated	Hypermethylated
133	chr2	53015518	53015778	SEC61G	261	*	Distal Intergenic	2	52114901	52118653	3753	1	776639	NM_001302188	900617	ENSGALG00010007401	Sec61 translocon gamma subunit	341.76	0.830219	0.285629	2.90663	0.00365345	0.0290258	776639	-0.263392	Upregulated	Hypomethylated
134	chr2	53476738	53476846	PDIA4	109	*	Distal Intergenic	2	54400031	54411529	11499	2	420785	NM_001006370	934683	ENSGALG00010008340	protein disulfide isomerase family A member 4	2577.76	1.48513	0.404138	3.6748	0.000238035	0.00595539	420785	-0.28269	Upregulated	Hypomethylated
135	chr2	67837496	67838014	BCL2	519	*	Promoter (<=1kb)	2	67837316	67924870	87555	1	396282	NM_205339	180	ENSGALG00010011843	BCL2, apoptosis regulator	311.458	0.814955	0.292542	2.78577	0.00533999	0.0365387	396282	0.263088	Upregulated	Hypermethylated
136	chr2	67838575	67838861	BCL2	287	*	Promoter (1-2kb)	2	67837316	67924870	87555	1	396282	NM_205339	1259	ENSGALG00010011843	BCL2, apoptosis regulator	311.458	0.814955	0.292542	2.78577	0.00533999	0.0365387	396282	0.286584	Upregulated	Hypermethylated
137	chr2	67898009	67898185	BCL2	177	*	Intron (NM_205339/396282, intron 1 of 1)	2	67837316	67924870	87555	1	396282	NM_205339	60693	ENSGALG00010011843	BCL2, apoptosis regulator	311.458	0.814955	0.292542	2.78577	0.00533999	0.0365387	396282	0.22555	Upregulated	Hypermethylated
138	chr2	75404195	75404430	BASP1	236	*	Promoter (2-3kb)	2	75359058	75406457	47400	2	373905	NM_204116	2027	ENSGALG00010000822	brain abundant membrane attached signal protein 1	6235.76	0.608329	0.162918	3.73395	0.000188499	0.00526228	373905	0.303146	Upregulated	Hypermethylated
139	chr2	80879256	80879429	GRB10	174	*	Intron (NM_001039282/420948, intron 4 of 15)	2	80852540	80957694	105155	2	420948	NM_001039282	78265	ENSGALG00010000674	growth factor receptor bound protein 10	1312.93	0.655095	0.18637	3.51502	0.000439716	0.00832185	420948	0.27754	Upregulated	Hypermethylated
140	chr2	91372062	91372832	CNDP2	771	*	Distal Intergenic	2	91847139	91861412	14274	2	421013	NM_001006385	488580	ENSGALG00010001233	CNDP dipeptidase 2 (metallopeptidase M20 family)	2186.55	0.970375	0.240011	4.04305	5.28e-05	0.00278072	421013	0.311404	Upregulated	Hypermethylated
141	chr2	97198004	97198065	PRELID3A	62	*	Distal Intergenic	2	97199685	97210066	10382	2	421035	NM_001031011	12001	ENSGALG00010001193	PRELI domain containing 3A	2707.64	-0.976376	0.350258	-2.78759	0.00531013	0.0363926	421035	0.301753	Downregulated	Hypermethylated
142	chr20	10000614	10001968	ID1	1355	*	Distal Intergenic	20	10007180	10007921	742	1	395282	NM_204590	-5212	ENSGALG00010013018	inhibitor of DNA binding 1, HLH protein	76.7769	1.12326	0.413081	2.71922	0.00654363	0.0414461	395282	0.278618	Upregulated	Hypermethylated
143	chr20	10181181	10181396	KIF3B	216	*	Distal Intergenic	20	10147922	10156690	8769	1	419284	NM_001012834	33259	ENSGALG00010013331	kinesin family member 3B	1740.66	-0.817388	0.286715	-2.85087	0.00435993	0.0322435	419284	0.271529	Downregulated	Hypermethylated
144	chr20	10190512	10191957	KIF3B	1446	*	Distal Intergenic	20	10147922	10156690	8769	1	419284	NM_001012834	42590	ENSGALG00010013331	kinesin family member 3B	1740.66	-0.817388	0.286715	-2.85087	0.00435993	0.0322435	419284	0.322772	Downregulated	Hypermethylated
145	chr20	13215057	13215638	SALL4	582	*	Distal Intergenic	20	13087625	13101798	14174	1	769286	NM_001080872	127432	ENSGALG00010015318	spalt like transcription factor 4	264.973	1.34219	0.425144	3.15703	0.00159388	0.0179088	769286	0.283429	Upregulated	Hypermethylated
146	chr20	309500	309569	AAR2	70	*	Distal Intergenic	20	258118	263536	5419	1	419118	NM_001030844	51382	ENSGALG00010024639	AAR2 splicing factor homolog	850.344	0.602991	0.190382	3.16728	0.00153874	0.0176255	419118	-0.446246	Upregulated	Hypomethylated
147	chr20	422438	422519	MYL9	82	*	Distal Intergenic	20	485849	491775	5927	2	396215	NM_205278	69256	ENSGALG00010021572	myosin, light chain 9, regulatory	1617.77	0.613409	0.186246	3.29354	0.000989352	0.0134158	396215	-0.236447	Upregulated	Hypomethylated
148	chr20	481518	481613	MYL9	96	*	Distal Intergenic	20	485849	491775	5927	2	396215	NM_205278	10162	ENSGALG00010021572	myosin, light chain 9, regulatory	1617.77	0.613409	0.186246	3.29354	0.000989352	0.0134158	396215	0.26167	Upregulated	Hypermethylated
149	chr21	6612379	6612442	ECE1	64	*	Promoter (1-2kb)	21	6611137	6620377	9241	1	395459	NM_204717	1242	ENSGALG00010021126	endothelin converting enzyme 1	1617.07	1.12202	0.188583	5.94973	2.69e-09	4.03e-06	395459	0.229813	Upregulated	Hypermethylated
150	chr21	6613848	6614338	ECE1	491	*	Promoter (2-3kb)	21	6611137	6620377	9241	1	395459	NM_204717	2711	ENSGALG00010021126	endothelin converting enzyme 1	1617.07	1.12202	0.188583	5.94973	2.69e-09	4.03e-06	395459	0.298298	Upregulated	Hypermethylated
151	chr22	2582306	2582376	STAR	71	*	Promoter (<=1kb)	22	2578571	2581500	2930	2	395421	NM_204686	-806	ENSGALG00010017783	steroidogenic acute regulatory protein	2346.35	2.23457	0.488158	4.57756	4.7e-06	0.000719866	395421	0.272849	Upregulated	Hypermethylated
152	chr22	2659780	2660898	FGFR1	1119	*	Promoter (<=1kb)	22	2646743	2661019	14277	2	396516	NM_205510	121	ENSGALG00010017332	fibroblast growth factor receptor 1	1693.22	1.80602	0.494514	3.65211	0.000260089	0.00630441	396516	0.267009	Upregulated	Hypermethylated
153	chr22	5262768	5262892	GNLY	125	*	Promoter (<=1kb)	22	5262426	5263854	1429	2	693257	NM_001044680	962	ENSGALG00010019027	granulysin	729.635	-1.82231	0.552689	-3.29717	0.000976641	0.0133193	693257	0.238117	Downregulated	Hypermethylated
154	chr22	5265143	5265257	GNLY	115	*	Promoter (1-2kb)	22	5262426	5263854	1429	2	693257	NM_001044680	-1289	ENSGALG00010019027	granulysin	729.635	-1.82231	0.552689	-3.29717	0.000976641	0.0133193	693257	0.250958	Downregulated	Hypermethylated
155	chr22	5269661	5269756	GNLY	96	*	Distal Intergenic	22	5262426	5263854	1429	2	693257	NM_001044680	-5807	ENSGALG00010019027	granulysin	729.635	-1.82231	0.552689	-3.29717	0.000976641	0.0133193	693257	0.383633	Downregulated	Hypermethylated
156	chr22	5280241	5280394	GNLY	154	*	Distal Intergenic	22	5262426	5263854	1429	2	693257	NM_001044680	-16387	ENSGALG00010019027	granulysin	729.635	-1.82231	0.552689	-3.29717	0.000976641	0.0133193	693257	0.250814	Downregulated	Hypermethylated
157	chr22	5290401	5290794	GNLY	394	*	Distal Intergenic	22	5262426	5263854	1429	2	693257	NM_001044680	-26547	ENSGALG00010019027	granulysin	729.635	-1.82231	0.552689	-3.29717	0.000976641	0.0133193	693257	0.266885	Downregulated	Hypermethylated
158	chr23	1582636	1582907	XKR8	272	*	Promoter (2-3kb)	23	1579849	1582012	2164	1	724081	NM_001044693	2787	ENSGALG00010012773	XK related 8	428.227	0.710338	0.243304	2.91956	0.00350529	0.0282022	724081	0.248615	Upregulated	Hypermethylated
159	chr23	2059941	2060176	SYTL1	236	*	Distal Intergenic	23	2037711	2046628	8918	1	771987	NM_001080889	22230	ENSGALG00010016809	synaptotagmin like 1	57.2336	-2.11294	0.766742	-2.75573	0.00585608	0.0385295	771987	0.244118	Downregulated	Hypermethylated
160	chr23	2061811	2061904	SYTL1	94	*	Distal Intergenic	23	2037711	2046628	8918	1	771987	NM_001080889	24100	ENSGALG00010016809	synaptotagmin like 1	57.2336	-2.11294	0.766742	-2.75573	0.00585608	0.0385295	771987	0.240189	Downregulated	Hypermethylated
161	chr23	2068975	2069240	SYTL1	266	*	Distal Intergenic	23	2037711	2046628	8918	1	771987	NM_001080889	31264	ENSGALG00010016809	synaptotagmin like 1	57.2336	-2.11294	0.766742	-2.75573	0.00585608	0.0385295	771987	0.284402	Downregulated	Hypermethylated
162	chr23	3351746	3352046	STMN1	301	*	Distal Intergenic	23	3394483	3397785	3303	1	396057	NM_001001858	-42437	ENSGALG00010013517	stathmin 1	9387.1	-0.851886	0.300277	-2.837	0.00455395	0.033064	396057	0.260958	Downregulated	Hypermethylated
163	chr23	3368215	3368311	STMN1	97	*	Distal Intergenic	23	3394483	3397785	3303	1	396057	NM_001001858	-26172	ENSGALG00010013517	stathmin 1	9387.1	-0.851886	0.300277	-2.837	0.00455395	0.033064	396057	-0.311205	Downregulated	Hypomethylated
164	chr23	5036863	5036965	SMAP2	103	*	Intron (NM_001030902/419641, intron 1 of 9)	23	5031164	5043658	12495	1	419641	NM_001030902	5699	ENSGALG00010017167	small ArfGAP2	1137.93	0.659119	0.222645	2.9604	0.0030724	0.0260804	419641	0.326028	Upregulated	Hypermethylated
165	chr23	5334433	5334505	KPNA6	73	*	Intron (NM_001012841/419656, intron 1 of 13)	23	5323406	5339466	16061	2	419656	NM_001012841	4961	ENSGALG00010017539	karyopherin subunit alpha 6	3133.7	-1.39373	0.465431	-2.9945	0.00274894	0.0242612	419656	0.280867	Downregulated	Hypermethylated
166	chr23	5342075	5342272	KPNA6	198	*	Promoter (2-3kb)	23	5323406	5339466	16061	2	419656	NM_001012841	-2609	ENSGALG00010017539	karyopherin subunit alpha 6	3133.7	-1.39373	0.465431	-2.9945	0.00274894	0.0242612	419656	0.278881	Downregulated	Hypermethylated
167	chr23	5433046	5433489	FNDC5	444	*	Intron (NM_001318986/419667, intron 1 of 6)	23	5427586	5438486	10901	2	419667	NM_001318986	4997	ENSGALG00010017695	fibronectin type III domain containing 5	52.7008	1.76483	0.546929	3.22681	0.0012518	0.0155438	419667	0.267872	Upregulated	Hypermethylated
168	chr24	3867939	3868489	OAF	551	*	Intron (NM_204500/395161, intron 1 of 3)	24	3862586	3873345	10760	2	395161	NM_204500	4856	ENSGALG00010025963	out at first homolog	2134.67	1.13808	0.269563	4.22195	2.42e-05	0.0017865	395161	0.285237	Upregulated	Hypermethylated
169	chr24	3882255	3882400	OAF	146	*	Distal Intergenic	24	3862586	3873345	10760	2	395161	NM_204500	-8910	ENSGALG00010025963	out at first homolog	2134.67	1.13808	0.269563	4.22195	2.42e-05	0.0017865	395161	0.276586	Upregulated	Hypermethylated
170	chr24	4531047	4533981	ZBTB32	2935	*	Intron (NM_001321488/419759, intron 3 of 6)	24	4498522	4569876	71355	2	419759	NM_001321488	35895	ENSGALG00010024462	zinc finger and BTB domain containing 32	421.419	0.699771	0.266179	2.62895	0.00856489	0.0492179	419759	0.302478	Upregulated	Hypermethylated
171	chr24	4547833	4547939	ZBTB32	107	*	Intron (NM_001321488/419759, intron 2 of 6)	24	4498522	4569876	71355	2	419759	NM_001321488	21937	ENSGALG00010024462	zinc finger and BTB domain containing 32	421.419	0.699771	0.266179	2.62895	0.00856489	0.0492179	419759	0.331809	Upregulated	Hypermethylated
172	chr24	4567894	4568054	ZBTB32	161	*	Promoter (1-2kb)	24	4498522	4569876	71355	2	419759	NM_001321488	1822	ENSGALG00010024462	zinc finger and BTB domain containing 32	421.419	0.699771	0.266179	2.62895	0.00856489	0.0492179	419759	0.381412	Upregulated	Hypermethylated
173	chr24	5412435	5412628	FXYD6	194	*	Intron (NM_001080879/770406, intron 1 of 7)	24	5408191	5416171	7981	2	770406	NM_001080879	3543	ENSGALG00010022769	FXYD domain containing ion transport regulator 6	289.644	1.09704	0.302318	3.62878	0.000284766	0.00664179	770406	0.244089	Upregulated	Hypermethylated
174	chr24	5415297	5415361	FXYD6	65	*	Promoter (<=1kb)	24	5408191	5416171	7981	2	770406	NM_001080879	810	ENSGALG00010022769	FXYD domain containing ion transport regulator 6	289.644	1.09704	0.302318	3.62878	0.000284766	0.00664179	770406	0.23721	Upregulated	Hypermethylated
175	chr24	5418406	5418635	FXYD6	230	*	Promoter (2-3kb)	24	5408191	5416171	7981	2	770406	NM_001080879	-2235	ENSGALG00010022769	FXYD domain containing ion transport regulator 6	289.644	1.09704	0.302318	3.62878	0.000284766	0.00664179	770406	0.322309	Upregulated	Hypermethylated
176	chr24	6240460	6240687	HSPB2	228	*	Promoter (<=1kb)	24	6239028	6240535	1508	2	414136	NM_001001527	0	ENSGALG00010025210	heat shock protein family B (small) member 2	728.896	0.885025	0.321789	2.75032	0.00595363	0.0388872	414136	0.353341	Upregulated	Hypermethylated
177	chr24	902806	903043	ETS1	238	*	Distal Intergenic	24	908586	948444	39859	2	396235	NM_205298	45401	ENSGALG00010023311	v-ets avian erythroblastosis virus E26 oncogene homolog 1	447.732	0.977353	0.281008	3.47803	0.000505115	0.00908942	396235	0.257002	Upregulated	Hypermethylated
178	chr25	2978238	2978507	CHRNB2	270	*	Distal Intergenic	25	2949573	2954363	4791	1	395605	NM_204813	28665	ENSGALG00010027910	cholinergic receptor nicotinic beta 2 subunit	177.165	-1.86929	0.691302	-2.70401	0.00685077	0.0425389	395605	0.280676	Downregulated	Hypermethylated
179	chr25	3018711	3018833	CKS1B	123	*	Promoter (1-2kb)	25	3020474	3021611	1138	1	100134845	NM_001112806	-1641	ENSGALG00010027926	CDC28 protein kinase regulatory subunit 1B	2360.43	-1.90104	0.572508	-3.32056	0.000898385	0.0126536	100134845	0.266908	Downregulated	Hypermethylated
180	chr25	3027930	3028009	CKS1B	80	*	Distal Intergenic	25	3020474	3021611	1138	1	100134845	NM_001112806	7456	ENSGALG00010027926	CDC28 protein kinase regulatory subunit 1B	2360.43	-1.90104	0.572508	-3.32056	0.000898385	0.0126536	100134845	0.270611	Downregulated	Hypermethylated
181	chr25	3309243	3309531	S100A6	289	*	Promoter (<=1kb)	25	3308015	3309267	1253	2	373951	NM_204148	0	ENSGALG00010028405	S100 calcium binding protein A6	94.9988	1.2501	0.433131	2.8862	0.00389921	0.0302207	373951	0.245555	Upregulated	Hypermethylated
182	chr26	4093629	4093867	MKRN3	239	*	Intron (NM_204728/395479, intron 2 of 7)	26	4084485	4086620	2136	2	419892	NR_102328	-7009	ENSGALG00010027527	makorin ring finger protein 3	69.0252	1.09871	0.407758	2.69452	0.00704901	0.0434389	419892	0.334252	Upregulated	Hypermethylated
183	chr26	83739	83925	FKBP5	187	*	Intron (NM_001005431/421186, intron 4 of 9)	26	77372	87746	10375	2	421186	NM_001005431	3821	ENSGALG00010026893	FK506 binding protein 5	10206.4	1.60337	0.272549	5.88288	4.03e-09	5.31e-06	421186	0.279761	Upregulated	Hypermethylated
184	chr26	92793	92904	FKBP5	112	*	Distal Intergenic	26	77372	87746	10375	2	421186	NM_001005431	-5047	ENSGALG00010026893	FK506 binding protein 5	10206.4	1.60337	0.272549	5.88288	4.03e-09	5.31e-06	421186	0.28984	Upregulated	Hypermethylated
185	chr27	3713668	3713959	KIF18B	292	*	Promoter (2-3kb)	27	3703173	3711099	7927	2	419968	NM_001030928	-2569	ENSGALG00010022002	kinesin family member 18B	587.282	-0.97492	0.337332	-2.89009	0.00385128	0.0299577	419968	0.316198	Downregulated	Hypermethylated
186	chr27	3721289	3721506	KIF18B	218	*	Distal Intergenic	27	3703173	3711099	7927	2	419968	NM_001030928	-10190	ENSGALG00010022002	kinesin family member 18B	587.282	-0.97492	0.337332	-2.89009	0.00385128	0.0299577	419968	0.256201	Downregulated	Hypermethylated
187	chr27	5696445	5696690	KAT7	246	*	Distal Intergenic	27	5705541	5717013	11473	2	425530	NM_001031341	20323	ENSGALG00010024189	lysine acetyltransferase 7	4424.27	-0.824432	0.275507	-2.99242	0.00276779	0.0243523	425530	0.263244	Downregulated	Hypermethylated
188	chr27	5741578	5741831	SLC35B1	254	*	Distal Intergenic	27	5745954	5749615	3662	1	395185	NM_204514	-4123	ENSGALG00010024199	solute carrier family 35 member B1	1444.26	0.664164	0.247088	2.68797	0.00718885	0.0439838	395185	0.339516	Upregulated	Hypermethylated
189	chr27	7264350	7264480	IGFBP4	131	*	Promoter (2-3kb)	27	7262040	7267335	5296	1	374271	NM_204353	2310	ENSGALG00010022511	insulin like growth factor binding protein 4	892.56	1.38186	0.488996	2.82591	0.00471471	0.0337371	374271	0.23116	Upregulated	Hypermethylated
190	chr27	7267528	7268076	IGFBP4	549	*	Downstream (<=300bp)	27	7262040	7267335	5296	1	374271	NM_204353	5488	ENSGALG00010022511	insulin like growth factor binding protein 4	892.56	1.38186	0.488996	2.82591	0.00471471	0.0337371	374271	0.26805	Upregulated	Hypermethylated
191	chr27	7268688	7269021	IGFBP4	334	*	Distal Intergenic	27	7262040	7267335	5296	1	374271	NM_204353	6648	ENSGALG00010022511	insulin like growth factor binding protein 4	892.56	1.38186	0.488996	2.82591	0.00471471	0.0337371	374271	0.283176	Upregulated	Hypermethylated
192	chr27	7272891	7273231	IGFBP4	341	*	Distal Intergenic	27	7262040	7267335	5296	1	374271	NM_204353	10851	ENSGALG00010022511	insulin like growth factor binding protein 4	892.56	1.38186	0.488996	2.82591	0.00471471	0.0337371	374271	0.248654	Upregulated	Hypermethylated
193	chr28	1073580	1073683	RAX2	104	*	3' UTR	28	1069498	1073390	3893	1	373893	NM_204104	4082	ENSGALG00010028092	retina and anterior neural fold homeobox 2	60.2828	-1.77062	0.58947	-3.00376	0.0026667	0.0238678	373893	0.258874	Downregulated	Hypermethylated
194	chr28	2120795	2120895	PLEKHJ1	101	*	Promoter (2-3kb)	28	2118169	2124677	6509	1	428324	NM_001031503	2626	ENSGALG00010027885	pleckstrin homology domain containing J1	2950.49	0.75271	0.185262	4.06295	4.85e-05	0.00268099	428324	0.296369	Upregulated	Hypermethylated
195	chr28	2127195	2127277	PLEKHJ1	83	*	Distal Intergenic	28	2118169	2124677	6509	1	428324	NM_001031503	9026	ENSGALG00010027885	pleckstrin homology domain containing J1	2950.49	0.75271	0.185262	4.06295	4.85e-05	0.00268099	428324	0.345291	Upregulated	Hypermethylated
196	chr28	2179112	2179462	PLEKHJ1	351	*	Distal Intergenic	28	2118169	2124677	6509	1	428324	NM_001031503	60943	ENSGALG00010027885	pleckstrin homology domain containing J1	2950.49	0.75271	0.185262	4.06295	4.85e-05	0.00268099	428324	0.268848	Upregulated	Hypermethylated
197	chr28	2181060	2182142	PLEKHJ1	1083	*	Distal Intergenic	28	2118169	2124677	6509	1	428324	NM_001031503	62891	ENSGALG00010027885	pleckstrin homology domain containing J1	2950.49	0.75271	0.185262	4.06295	4.85e-05	0.00268099	428324	0.294181	Upregulated	Hypermethylated
198	chr28	3128409	3128498	STK11	90	*	Intron (NM_001045833/420105, intron 9 of 9)	28	3095269	3129349	34081	1	420105	NM_001045833	33140	ENSGALG00010028007	serine/threonine kinase 11	1561.63	-1.27639	0.43418	-2.93978	0.00328447	0.0271795	420105	0.25494	Downregulated	Hypermethylated
199	chr28	3128590	3128876	STK11	287	*	Intron (NM_001045833/420105, intron 9 of 9)	28	3095269	3129349	34081	1	420105	NM_001045833	33321	ENSGALG00010028007	serine/threonine kinase 11	1561.63	-1.27639	0.43418	-2.93978	0.00328447	0.0271795	420105	0.263591	Downregulated	Hypermethylated
200	chr28	761423	761511	LMNB2	89	*	Distal Intergenic	28	731208	757045	25838	2	396222	NM_205285	-4378	ENSGALG00010028375	lamin B2	1384.48	1.12976	0.426815	2.64695	0.00812214	0.0476654	396222	0.26439	Upregulated	Hypermethylated
201	chr3	105092588	105092657	PBK	70	*	Distal Intergenic	3	105111777	105120099	8323	1	422003	NM_001277999	-19120	ENSGALG00010010218	PDZ binding kinase	2686.88	-0.936374	0.318164	-2.94305	0.00324991	0.0270755	422003	0.240938	Downregulated	Hypermethylated
202	chr3	105094744	105094960	PBK	217	*	Distal Intergenic	3	105111777	105120099	8323	1	422003	NM_001277999	-16817	ENSGALG00010010218	PDZ binding kinase	2686.88	-0.936374	0.318164	-2.94305	0.00324991	0.0270755	422003	0.253519	Downregulated	Hypermethylated
203	chr3	105225029	105225180	PBK	152	*	Distal Intergenic	3	105111777	105120099	8323	1	422003	NM_001277999	113252	ENSGALG00010010218	PDZ binding kinase	2686.88	-0.936374	0.318164	-2.94305	0.00324991	0.0270755	422003	0.348	Downregulated	Hypermethylated
204	chr3	105229084	105229343	PBK	260	*	Distal Intergenic	3	105111777	105120099	8323	1	422003	NM_001277999	117307	ENSGALG00010010218	PDZ binding kinase	2686.88	-0.936374	0.318164	-2.94305	0.00324991	0.0270755	422003	0.365539	Downregulated	Hypermethylated
205	chr3	107308335	107308454	GATA4	120	*	Distal Intergenic	3	107328235	107354097	25863	1	396392	NM_001293106	-19781	ENSGALG00010011322	GATA binding protein 4	4505.81	0.957215	0.328641	2.91264	0.00358382	0.0286856	396392	0.281986	Upregulated	Hypermethylated
206	chr3	107328471	107328746	GATA4	276	*	Promoter (<=1kb)	3	107328235	107354097	25863	1	396392	NM_001293106	236	ENSGALG00010011322	GATA binding protein 4	4505.81	0.957215	0.328641	2.91264	0.00358382	0.0286856	396392	0.236547	Upregulated	Hypermethylated
207	chr3	107329392	107329494	GATA4	103	*	Promoter (1-2kb)	3	107328235	107354097	25863	1	396392	NM_001293106	1157	ENSGALG00010011322	GATA binding protein 4	4505.81	0.957215	0.328641	2.91264	0.00358382	0.0286856	396392	0.295835	Upregulated	Hypermethylated
208	chr3	107334004	107334159	GATA4	156	*	Intron (NM_001293106/396392, intron 1 of 5)	3	107328235	107354097	25863	1	396392	NM_001293106	5769	ENSGALG00010011322	GATA binding protein 4	4505.81	0.957215	0.328641	2.91264	0.00358382	0.0286856	396392	0.33695	Upregulated	Hypermethylated
209	chr3	11173983	11174105	MEIS1	123	*	Downstream (<=300bp)	3	11084092	11173824	89733	1	395589	NM_001139477	89891	ENSGALG00010017708	Meis homeobox 1	194.219	1.0298	0.286874	3.58972	0.000331035	0.0071907	395589	0.325019	Upregulated	Hypermethylated
210	chr3	14392878	14392949	PLCB4	72	*	Distal Intergenic	3	14058565	14149656	91092	2	416730	NM_001199435	-243222	ENSGALG00010018418	phospholipase C beta 4	686.418	-0.628317	0.220563	-2.8487	0.00438985	0.0323808	416730	0.37106	Downregulated	Hypermethylated
211	chr3	16748896	16749148	MORN2	253	*	Distal Intergenic	3	16669547	16673998	4452	1	101751661	NM_001302147	79349	ENSGALG00010017193	MORN repeat containing 2	385.595	-2.95977	0.749817	-3.94733	7.9e-05	0.00333932	101751661	0.289048	Downregulated	Hypermethylated
212	chr3	50687686	50687812	TIAM2	127	*	Distal Intergenic	3	50592818	50678098	85281	1	421648	NM_001267535	94868	ENSGALG00010005307	T-cell lymphoma invasion and metastasis 2	915.906	1.00446	0.287932	3.48853	0.000485678	0.00882316	421648	0.255525	Upregulated	Hypermethylated
213	chr3	56303462	56303646	SGK1	185	*	Distal Intergenic	3	56273185	56278752	5568	1	395133	NM_204476	30277	ENSGALG00010006359	serum/glucocorticoid regulated kinase 1	301.481	0.880414	0.252847	3.48201	0.000497674	0.00899333	395133	0.303883	Upregulated	Hypermethylated
214	chr3	9845649	9845865	TMEM17	217	*	Distal Intergenic	3	9728741	9733446	4706	2	421284	NR_075086	-112203	ENSGALG00010018880	transmembrane protein 17	291.028	-1.1274	0.331828	-3.39755	0.000679922	0.0108439	421284	0.26626	Downregulated	Hypermethylated
215	chr32	19799	19908	ACTN4	110	*	Distal Intergenic	31	70490	87730	17241	1	396024	NM_205126	-50582	ENSGALG00010009277	actinin, alpha 4	6312.99	0.586669	0.172035	3.41017	0.000649216	0.0105972	396024	0.240224	Upregulated	Hypermethylated
216	chr32	37681	37974	ACTN4	294	*	Distal Intergenic	31	70490	87730	17241	1	396024	NM_205126	-32516	ENSGALG00010009277	actinin, alpha 4	6312.99	0.586669	0.172035	3.41017	0.000649216	0.0105972	396024	-0.289306	Upregulated	Hypomethylated
217	chr32	71281	73001	ACTN4	1721	*	Promoter (<=1kb)	31	70490	87730	17241	1	396024	NM_205126	791	ENSGALG00010009277	actinin, alpha 4	6312.99	0.586669	0.172035	3.41017	0.000649216	0.0105972	396024	0.351923	Upregulated	Hypermethylated
218	chr32	73799	75246	ACTN4	1448	*	Intron (NM_205126/396024, intron 1 of 20)	31	70490	87730	17241	1	396024	NM_205126	3309	ENSGALG00010009277	actinin, alpha 4	6312.99	0.586669	0.172035	3.41017	0.000649216	0.0105972	396024	0.277656	Upregulated	Hypermethylated
219	chr32	76905	77027	ACTN4	123	*	Intron (NM_205126/396024, intron 1 of 20)	31	70490	87730	17241	1	396024	NM_205126	6415	ENSGALG00010009277	actinin, alpha 4	6312.99	0.586669	0.172035	3.41017	0.000649216	0.0105972	396024	0.252649	Upregulated	Hypermethylated
220	chr32	8878	8946	ACTN4	69	*	Distal Intergenic	31	70490	87730	17241	1	396024	NM_205126	-61544	ENSGALG00010009277	actinin, alpha 4	6312.99	0.586669	0.172035	3.41017	0.000649216	0.0105972	396024	0.325794	Upregulated	Hypermethylated
221	chr33	5558162	5558463	GLI1	302	*	Distal Intergenic	32	5545436	5553019	7584	2	396045	NM_001305245	-5143	ENSGALG00010025727	GLI family zinc finger 1	693.835	-0.767856	0.27818	-2.76028	0.00577517	0.0382619	396045	0.310405	Downregulated	Hypermethylated
222	chr33	5602686	5602835	GLI1	150	*	Distal Intergenic	32	5545436	5553019	7584	2	396045	NM_001305245	-49667	ENSGALG00010025727	GLI family zinc finger 1	693.835	-0.767856	0.27818	-2.76028	0.00577517	0.0382619	396045	0.275927	Downregulated	Hypermethylated
223	chr33	7287314	7287415	COL2A1	102	*	Distal Intergenic	32	7292570	7311106	18537	1	395069	NM_204426	-5155		collagen type II alpha 1 chain	228.157	1.85476	0.573734	3.23278	0.0012259	0.0153583	395069	0.287963	Upregulated	Hypermethylated
224	chr33	7294222	7294296	COL2A1	75	*	Promoter (1-2kb)	32	7292570	7311106	18537	1	395069	NM_204426	1652		collagen type II alpha 1 chain	228.157	1.85476	0.573734	3.23278	0.0012259	0.0153583	395069	0.243587	Upregulated	Hypermethylated
225	chr4	12324442	12324567	SLC16A2	126	*	Intron (NM_001321737/428716, intron 1 of 5)	4	12310370	12330817	20448	1	428716	NM_001321737	14072	ENSGALG00010013390	solute carrier family 16 member 2	346.191	1.21783	0.377469	3.22631	0.00125397	0.0155438	428716	0.284596	Upregulated	Hypermethylated
226	chr4	1262688	1262746	PDZD11	59	*	Distal Intergenic	4	1266340	1269590	3251	2	422153	NM_001031111	6844	ENSGALG00010017754	PDZ domain containing 11	942.931	0.858154	0.307199	2.79348	0.00521442	0.0360115	422153	0.283405	Upregulated	Hypermethylated
227	chr4	1985857	1985911	TMSB15B	55	*	Promoter (1-2kb)	4	1984775	1986198	1424	1	100502566	NM_001195785	1082	ENSGALG00010016412	thymosin beta 15B	2418.04	1.02358	0.377657	2.71035	0.00672132	0.0421635	100502566	0.292969	Upregulated	Hypermethylated
228	chr4	2073974	2074040	CENPI	67	*	Distal Intergenic	4	2080233	2094488	14256	2	395207	NM_204532	20448	ENSGALG00010016129	centromere protein I	582.292	-0.791366	0.214953	-3.68157	0.000231801	0.00586957	395207	0.262129	Downregulated	Hypermethylated
229	chr4	30847016	30847245	ANAPC10	230	*	Distal Intergenic	4	30975916	31010530	34615	2	422461	NM_001008467	163285	ENSGALG00010006323	anaphase promoting complex subunit 10	885.643	-0.915242	0.326261	-2.80525	0.00502779	0.0351905	422461	-0.250806	Downregulated	Hypomethylated
230	chr4	33022037	33022100	MAB21L2	64	*	Distal Intergenic	4	33007990	33009429	1440	1	374011	NM_204190	14047	ENSGALG00010006944	mab-21 like 2	63.8508	2.64632	0.76935	3.43969	0.000582388	0.0099566	374011	0.271419	Upregulated	Hypermethylated
231	chr4	3573976	3574249	MBNL3	274	*	Distal Intergenic	4	3489980	3548900	58921	2	422233	NM_001163342	-25076	ENSGALG00010017338	muscleblind like splicing regulator 3	3284.32	0.690693	0.219282	3.1498	0.00163383	0.018158	422233	0.238685	Upregulated	Hypermethylated
232	chr4	3603178	3603345	MBNL3	168	*	Intron (NM_204490/395150, intron 1 of 1)	4	3489980	3548900	58921	2	422233	NM_001163342	-54278	ENSGALG00010017338	muscleblind like splicing regulator 3	3284.32	0.690693	0.219282	3.1498	0.00163383	0.018158	422233	0.320765	Upregulated	Hypermethylated
233	chr4	3616026	3616355	MBNL3	330	*	Intron (NM_204490/395150, intron 1 of 1)	4	3489980	3548900	58921	2	422233	NM_001163342	-67126	ENSGALG00010017338	muscleblind like splicing regulator 3	3284.32	0.690693	0.219282	3.1498	0.00163383	0.018158	422233	0.30281	Upregulated	Hypermethylated
234	chr4	37873653	37874295	LEF1	643	*	Promoter (<=1kb)	4	37872687	37926777	54091	1	395865	NM_205013	966	ENSGALG00010005587	lymphoid enhancer binding factor 1	181.433	1.30291	0.385409	3.38059	0.000723304	0.0112047	395865	0.269697	Upregulated	Hypermethylated
235	chr4	4402084	4402146	ARHGEF6	63	*	Promoter (2-3kb)	4	4374891	4404248	29358	2	422247	NM_001006432	2102	ENSGALG00010015866	Rac/Cdc42 guanine nucleotide exchange factor 6	374.019	1.38377	0.401788	3.44403	0.00057312	0.00986701	422247	0.369573	Upregulated	Hypermethylated
236	chr4	52461226	52461341	SULT1B1	116	*	Distal Intergenic	4	51792610	51794892	2283	2	395227	NM_204545	-666334	ENSGALG00010005014	sulfotransferase family cytosolic 1B member 1	821.795	0.808271	0.245129	3.29733	0.000976095	0.0133193	395227	0.330208	Upregulated	Hypermethylated
237	chr4	64768304	64769405	PPAT	1102	*	Intron (NM_001004401/422743, intron 1 of 11)	4	64741539	64783894	42356	1	422743	NM_001004401	26765	ENSGALG00010014883	phosphoribosyl pyrophosphate amidotransferase	6013.96	0.736727	0.195791	3.76283	0.000168005	0.00497416	422743	0.303353	Upregulated	Hypermethylated
238	chr4	65725054	65725274	PDGFRA	221	*	Distal Intergenic	4	65398425	65429966	31542	2	395509	NM_204749	-295088	ENSGALG00010013621	platelet-derived growth factor receptor, alpha polypeptide	1438.52	2.06897	0.573992	3.60453	0.000312714	0.00701805	395509	-0.279257	Upregulated	Hypomethylated
239	chr4	80420613	80420804	AFAP1	192	*	Distal Intergenic	4	80530710	80589183	58474	2	374034	NM_001134648	168379	ENSGALG00010009608	actin filament associated protein 1	188.312	1.374	0.454368	3.02398	0.00249474	0.0229283	374034	-0.417293	Upregulated	Hypomethylated
240	chr5	1060494	1060762	BAHD1	269	*	Distal Intergenic	5	1073433	1088410	14978	1	423010	NM_001364654	-12671	ENSGALG00010023592	bromo adjacent homology domain containing 1	1024.43	-1.01381	0.347942	-2.91373	0.00357135	0.0286126	423010	0.316025	Downregulated	Hypermethylated
241	chr5	1095593	1095652	BAHD1	60	*	Distal Intergenic	5	1073433	1088410	14978	1	423010	NM_001364654	22160	ENSGALG00010023592	bromo adjacent homology domain containing 1	1024.43	-1.01381	0.347942	-2.91373	0.00357135	0.0286126	423010	0.215631	Downregulated	Hypermethylated
242	chr5	13974976	13975159	IGF2	184	*	Intron (NM_001030342/395097, intron 1 of 2)	5	13971786	13980128	8343	1	395097	NM_001030342	3190	ENSGALG00010024580	insulin like growth factor 2	2822.64	1.59832	0.322276	4.95948	7.07e-07	0.000215997	395097	0.369502	Upregulated	Hypermethylated
243	chr5	14012867	14013022	IGF2	156	*	Distal Intergenic	5	13971786	13980128	8343	1	395097	NM_001030342	41081	ENSGALG00010024580	insulin like growth factor 2	2822.64	1.59832	0.322276	4.95948	7.07e-07	0.000215997	395097	-0.254446	Upregulated	Hypomethylated
244	chr5	16839350	16839417	CPT1A	68	*	Intron (NM_001012898/423118, intron 1 of 18)	5	16814154	16844218	30065	2	423118	NM_001012898	4801	ENSGALG00010025905	carnitine palmitoyltransferase 1A	3409	0.583976	0.182763	3.19526	0.00139703	0.016517	423118	0.316417	Upregulated	Hypermethylated
245	chr5	17004220	17004274	FTH1	55	*	Distal Intergenic	5	16995949	17000513	4565	2	395970	NM_205086	-3707	ENSGALG00010026002	ferritin heavy chain 1	13853	0.783585	0.186496	4.20161	2.65e-05	0.00188815	395970	0.322508	Upregulated	Hypermethylated
246	chr5	21829348	21829460	ALKBH3	113	*	Distal Intergenic	5	21885075	21901441	16367	1	423169	NM_001282377	-55615	ENSGALG00010019592	alkB homolog 3, alpha-ketoglutaratedependent dioxygenase	469.303	-0.710352	0.186768	-3.8034	0.000142724	0.00456091	423169	0.291923	Downregulated	Hypermethylated
247	chr5	23983549	23983641	PHF21A	93	*	Distal Intergenic	5	24008262	24129458	121197	1	423199	NM_001199647	-24621	ENSGALG00010021790	PHD finger protein 21A	2947.84	1.09149	0.375248	2.90873	0.003629	0.0289298	423199	0.307777	Upregulated	Hypermethylated
248	chr5	30569851	30570304	RYR3	454	*	Distal Intergenic	5	30373511	30557849	184339	2	396111	NM_206874	-12002	ENSGALG00010021123	ryanodine receptor 3	55.466	-2.27515	0.602993	-3.7731	0.00016123	0.00484907	396111	-0.293344	Downregulated	Hypomethylated
249	chr5	3772537	3772602	FIBIN	66	*	Distal Intergenic	5	3728503	3730199	1697	1	426933	NM_001277594	44034	ENSGALG00010019801	fin bud initiation factor homolog (zebrafish)	269.486	1.29604	0.262643	4.93462	8.03e-07	0.000238916	426933	-0.294446	Upregulated	Hypomethylated
250	chr5	38133897	38134545	NPC2	649	*	Promoter (1-2kb)	5	38136527	38138705	2179	1	423353	NM_001031203	-1982	ENSGALG00010004307	NPC intracellular cholesterol transporter 2	1159.1	0.749505	0.227553	3.29376	0.000988581	0.0134158	423353	0.290111	Upregulated	Hypermethylated
251	chr5	54031744	54031859	HIF1A	116	*	Distal Intergenic	5	54161507	54192093	30587	2	374177	NM_204297	160234	ENSGALG00010017810	hypoxia inducible factor 1 alpha subunit	4548.33	0.705585	0.267377	2.63891	0.00831729	0.0483307	374177	0.303789	Upregulated	Hypermethylated
252	chr5	54238814	54238979	HIF1A	166	*	Distal Intergenic	5	54161507	54192093	30587	2	374177	NM_204297	-46721	ENSGALG00010017810	hypoxia inducible factor 1 alpha subunit	4548.33	0.705585	0.267377	2.63891	0.00831729	0.0483307	374177	0.272445	Upregulated	Hypermethylated
253	chr5	55261090	55261388	DACT1	299	*	Distal Intergenic	5	55292899	55301585	8687	2	723789	NM_001044692	40197	ENSGALG00010017290	dishevelled binding antagonist of beta catenin 1	1011.45	0.739465	0.269626	2.74256	0.00609625	0.0395921	723789	0.315044	Upregulated	Hypermethylated
254	chr5	980753	980935	KNSTRN	183	*	Distal Intergenic	5	1014712	1019729	5018	1	426704	NM_001031393	-33777	ENSGALG00010023526	kinetochore-localized astrin/SPAG5 binding protein	1019.98	-0.882896	0.331133	-2.66629	0.00766934	0.0459221	426704	0.26299	Downregulated	Hypermethylated
255	chr6	11586154	11589052	HK1	2899	*	Promoter (<=1kb)	6	11585480	11610532	25053	1	373889	NM_204101	674	ENSGALG00010023243	hexokinase 1	2093.26	0.666423	0.193211	3.4492	0.000562251	0.00975842	373889	0.30253	Upregulated	Hypermethylated
256	chr6	12594945	12595077	PSAP	133	*	Distal Intergenic	6	12653094	12673279	20186	2	395602	NM_204811	78202	ENSGALG00010020103	prosaposin	53116.3	0.61712	0.180372	3.42138	0.000623041	0.0103729	395602	0.316311	Upregulated	Hypermethylated
257	chr6	12634461	12634552	PSAP	92	*	Distal Intergenic	6	12653094	12673279	20186	2	395602	NM_204811	38727	ENSGALG00010020103	prosaposin	53116.3	0.61712	0.180372	3.42138	0.000623041	0.0103729	395602	-0.281026	Upregulated	Hypomethylated
258	chr6	1482566	1482630	PHYHIPL	65	*	Distal Intergenic	6	1366037	1398417	32381	2	423603	NM_001199504	-84149	ENSGALG00010010185	phytanoyl-CoA 2-hydroxylase interacting protein like	241.327	-1.28701	0.438007	-2.93833	0.00329989	0.027228	423603	0.249564	Downregulated	Hypermethylated
259	chr6	24054019	24054312	TWNK	294	*	Distal Intergenic	6	24038326	24041905	3580	2	425626	NM_001031344	-12114	ENSGALG00010018482	twinkle mtDNA helicase	993.396	0.934035	0.251078	3.72011	0.000199138	0.00544385	425626	0.252743	Upregulated	Hypermethylated
260	chr6	24318681	24318791	CYP17A1	111	*	Distal Intergenic	6	24341475	24343952	2478	2	425056	NM_001001901	25161	ENSGALG00010018183	cytochrome P450 family 17 subfamily A member 1	5145.9	1.29886	0.424791	3.05764	0.0022309	0.0215652	425056	0.309612	Upregulated	Hypermethylated
261	chr6	26675375	26675470	ADD3	96	*	Distal Intergenic	6	26680790	26766554	85765	1	373892	NM_204103	-5320	ENSGALG00010020211	adducin 3 (gamma)	4805.79	0.717567	0.224204	3.20051	0.00137185	0.01636	373892	0.253934	Upregulated	Hypermethylated
262	chr6	26681956	26682033	ADD3	78	*	Promoter (1-2kb)	6	26680790	26766554	85765	1	373892	NM_204103	1166	ENSGALG00010020211	adducin 3 (gamma)	4805.79	0.717567	0.224204	3.20051	0.00137185	0.01636	373892	0.25552	Upregulated	Hypermethylated
263	chr6	35990009	35990094	DPYSL4	86	*	Distal Intergenic	6	35825854	35831172	5319	1	374022	NM_204197	164155	ENSGALG00010001506	dihydropyrimidinase like 4	314.305	-1.94585	0.629391	-3.09164	0.00199052	0.0201702	374022	0.331279	Downregulated	Hypermethylated
264	chr6	6008795	6008849	CISD1	55	*	Distal Intergenic	6	5951613	5961192	9580	1	423642	NM_001199529	57182	ENSGALG00010009119	CDGSH iron sulfur domain 1	1194.9	0.627241	0.193932	3.23433	0.00121927	0.0153197	423642	-0.271688	Upregulated	Hypomethylated
265	chr6	8560067	8560164	JMJD1C	98	*	Intron (NM_001199546/423655, intron 1 of 25)	6	8516539	8663452	146914	1	423655	NM_001199546	43528	ENSGALG00010009410	jumonji domain containing 1C	4274.82	-0.88527	0.310005	-2.85567	0.00429465	0.031954	423655	0.347715	Downregulated	Hypermethylated
266	chr7	11683093	11683472	FZD7	380	*	Promoter (<=1kb)	7	11682406	11685456	3051	1	374060	NM_204221	687	ENSGALG00010026264	frizzled class receptor 7	381.858	1.4689	0.506615	2.89944	0.00373829	0.0293059	374060	0.238962	Upregulated	Hypermethylated
267	chr7	11812571	11812636	SUMO1	66	*	Distal Intergenic	7	11763926	11775377	11452	2	373930	NM_204135	-37194	ENSGALG00010025131	small ubiquitin-like modifier 1	1425.05	0.745967	0.261548	2.85212	0.0043429	0.0321314	373930	0.432776	Upregulated	Hypermethylated
268	chr7	12762886	12763028	NRP2	143	*	Distal Intergenic	7	12666450	12744216	77767	2	374157	NM_204284	-18670	ENSGALG00010026008	neuropilin 2	588.965	1.09201	0.261881	4.16988	3.05e-05	0.00202931	374157	0.364213	Upregulated	Hypermethylated
269	chr7	12840989	12841139	NRP2	151	*	Distal Intergenic	7	12666450	12744216	77767	2	374157	NM_204284	-96773	ENSGALG00010026008	neuropilin 2	588.965	1.09201	0.261881	4.16988	3.05e-05	0.00202931	374157	-0.26161	Upregulated	Hypomethylated
270	chr7	21952624	21957715	LY75	5092	*	Distal Intergenic	7	21882493	21921083	38591	1	424192	NM_001037836	70131	ENSGALG00010021125	lymphocyte antigen 75	874.623	1.11691	0.254374	4.39081	1.13e-05	0.00118552	424192	0.277719	Upregulated	Hypermethylated
271	chr7	22054589	22054760	INHA	172	*	Promoter (2-3kb)	7	22055607	22057285	1679	2	424197	NM_001031257	2525	ENSGALG00010021163	inhibin alpha subunit	2479.19	1.5371	0.410652	3.74307	0.000181785	0.00514483	424197	0.256683	Upregulated	Hypermethylated
272	chr7	22070539	22070707	INHA	169	*	Distal Intergenic	7	22055607	22057285	1679	2	424197	NM_001031257	-13254	ENSGALG00010021163	inhibin alpha subunit	2479.19	1.5371	0.410652	3.74307	0.000181785	0.00514483	424197	0.31817	Upregulated	Hypermethylated
273	chr7	22095877	22095965	INHA	89	*	Distal Intergenic	7	22055607	22057285	1679	2	424197	NM_001031257	-38592	ENSGALG00010021163	inhibin alpha subunit	2479.19	1.5371	0.410652	3.74307	0.000181785	0.00514483	424197	0.252244	Upregulated	Hypermethylated
274	chr7	22116664	22116965	INHA	302	*	Distal Intergenic	7	22055607	22057285	1679	2	424197	NM_001031257	-59379	ENSGALG00010021163	inhibin alpha subunit	2479.19	1.5371	0.410652	3.74307	0.000181785	0.00514483	424197	0.341777	Upregulated	Hypermethylated
275	chr7	27973387	27973497	ITGB5	111	*	Distal Intergenic	7	27871847	27912771	40925	2	395142	NM_204483	-60616	ENSGALG00010019996	integrin subunit beta 5	1527.48	0.800173	0.204253	3.91756	8.94e-05	0.00356357	395142	0.426894	Upregulated	Hypermethylated
276	chr7	28141473	28141560	SCTR	88	*	Distal Intergenic	7	28353282	28366950	13669	1	770943	NM_001171542	-211722	ENSGALG00010020713	secretin receptor	89.3895	-2.14021	0.460635	-4.64621	3.38e-06	0.000584408	770943	-0.421135	Downregulated	Hypomethylated
277	chr7	31502890	31503038	HNMT	149	*	Distal Intergenic	7	31246874	31261362	14489	1	424298	NM_001277873	256016	ENSGALG00010009147	histamine N-methyltransferase	200.608	1.13736	0.289559	3.92789	8.57e-05	0.00346129	424298	-0.341846	Upregulated	Hypomethylated
278	chr7	4885366	4885424	COL6A3	59	*	Exon (NM_205534/396548, exon 31 of 44)	7	4846504	4899768	53265	1	396548	NM_205534	38862	ENSGALG00010012362	collagen type VI alpha 3 chain	4262.05	1.67222	0.388956	4.29925	1.71e-05	0.00150401	396548	-0.32746	Upregulated	Hypomethylated
279	chr7	6033576	6033672	TWIST2	97	*	Distal Intergenic	7	6157441	6187338	29898	1	395405	NM_204679	-123769	ENSGALG00010013612	twist family bHLH transcription factor 2	113.424	1.84228	0.677473	2.71935	0.00654111	0.0414461	395405	0.309912	Upregulated	Hypermethylated
280	chr7	6177896	6178006	TWIST2	111	*	Intron (NM_204679/395405, intron 1 of 1)	7	6157441	6187338	29898	1	395405	NM_204679	20455	ENSGALG00010013612	twist family bHLH transcription factor 2	113.424	1.84228	0.677473	2.71935	0.00654111	0.0414461	395405	0.28566	Upregulated	Hypermethylated
281	chr7	6684311	6684512	SLC19A1	202	*	Promoter (2-3kb)	7	6682187	6687383	5197	2	424034	NM_001006513	2871	ENSGALG00010014180	solute carrier family 19 member 1	829.959	0.645921	0.225283	2.86715	0.00414181	0.0313346	424034	0.272323	Upregulated	Hypermethylated
282	chr8	10517261	10518235	PLA2G4A	975	*	Distal Intergenic	8	10608772	10671135	62364	2	396394	NM_205423	152900	ENSGALG00010021027	phospholipase A2 group IVA	659.904	0.832616	0.224947	3.7014	0.000214416	0.00568003	396394	-0.270071	Upregulated	Hypomethylated
283	chr8	14982554	14982605	TGFBR3	52	*	Distal Intergenic	8	14743040	14849886	106847	1	374251	NM_204339	239514	ENSGALG00010022082	transforming growth factor beta receptor 3	1696.7	1.18533	0.416466	2.84617	0.00442484	0.0325828	374251	0.369253	Upregulated	Hypermethylated
284	chr8	20354409	20354624	ST3GAL3	216	*	Distal Intergenic	8	20538835	20684008	145174	1	424572	NM_001291755	-184211	ENSGALG00010021309	ST3 beta-galactoside alpha-2,3-sialyltransferase 3	1128.77	0.743338	0.244766	3.03693	0.00238998	0.0224108	424572	-0.267701	Upregulated	Hypomethylated
285	chr8	20467453	20467552	ST3GAL3	100	*	Distal Intergenic	8	20538835	20684008	145174	1	424572	NM_001291755	-71283	ENSGALG00010021309	ST3 beta-galactoside alpha-2,3-sialyltransferase 3	1128.77	0.743338	0.244766	3.03693	0.00238998	0.0224108	424572	0.30738	Upregulated	Hypermethylated
286	chr8	20533113	20533901	ST3GAL3	789	*	Distal Intergenic	8	20538835	20684008	145174	1	424572	NM_001291755	-4934	ENSGALG00010021309	ST3 beta-galactoside alpha-2,3-sialyltransferase 3	1128.77	0.743338	0.244766	3.03693	0.00238998	0.0224108	424572	0.33098	Upregulated	Hypermethylated
287	chr8	21076806	21077058	TMEM53	253	*	Intron (NM_001109987/424580, intron 13 of 13)	8	21085102	21088326	3225	2	424581	NM_001277580	11268	ENSGALG00010025612	transmembrane protein 53	689.896	-1.1404	0.43076	-2.64741	0.00811108	0.047641	424581	0.319776	Downregulated	Hypermethylated
288	chr8	27431419	27431691	NFIA	273	*	Intron (NM_205273/396210, intron 2 of 10)	8	27396885	27628797	231913	1	396210	NM_205273	34534	ENSGALG00010024816	nuclear factor I A	440.267	1.22685	0.327349	3.74785	0.000178356	0.00511258	396210	0.266524	Upregulated	Hypermethylated
289	chr8	2743718	2743875	LHX9	158	*	Distal Intergenic	8	2670025	2679771	9747	2	396397	NM_205426	-63947	ENSGALG00010010220	LIM homeobox 9	346.566	1.00397	0.323202	3.10633	0.00189428	0.0196707	396397	0.287413	Upregulated	Hypermethylated
290	chr8	27442965	27443082	NFIA	118	*	Intron (NM_205273/396210, intron 2 of 10)	8	27396885	27628797	231913	1	396210	NM_205273	46080	ENSGALG00010024816	nuclear factor I A	440.267	1.22685	0.327349	3.74785	0.000178356	0.00511258	396210	-0.29412	Upregulated	Hypomethylated
291	chr8	27499167	27499281	NFIA	115	*	Intron (NM_205273/396210, intron 2 of 10)	8	27396885	27628797	231913	1	396210	NM_205273	102282	ENSGALG00010024816	nuclear factor I A	440.267	1.22685	0.327349	3.74785	0.000178356	0.00511258	396210	0.318089	Upregulated	Hypermethylated
292	chr8	27611341	27611489	NFIA	149	*	Intron (NM_205273/396210, intron 10 of 10)	8	27396885	27628797	231913	1	396210	NM_205273	214456	ENSGALG00010024816	nuclear factor I A	440.267	1.22685	0.327349	3.74785	0.000178356	0.00511258	396210	0.328013	Upregulated	Hypermethylated
293	chr8	28769460	28769690	LEPR	231	*	Distal Intergenic	8	28687054	28717255	30202	1	374223	NM_204323	82406	ENSGALG00010024165	leptin receptor	387.096	-1.05069	0.288472	-3.64225	0.000270267	0.00642764	374223	0.252685	Downregulated	Hypermethylated
294	chr8	28977772	28978054	IL12RB2	283	*	Distal Intergenic	8	28999313	29014127	14815	1	424705	NM_001277627	-21259	ENSGALG00010023249	interleukin 12 receptor subunit beta 2	367.724	-0.999096	0.311994	-3.20229	0.00136338	0.0163314	424705	0.395591	Downregulated	Hypermethylated
295	chr8	29458078	29458135	PTGER3	58	*	Promoter (1-2kb)	8	29452241	29460129	7889	2	429116	NM_001040468	1994	ENSGALG00010023902	prostaglandin E receptor 3	681.176	0.783988	0.212783	3.68445	0.000229201	0.00584049	429116	0.2703	Upregulated	Hypermethylated
296	chr8	4169926	4170050	HSD17B7	125	*	Distal Intergenic	8	4187219	4193089	5871	2	424367	NM_001277506	23039	ENSGALG00010012978	hydroxysteroid 17-beta dehydrogenase 7	586.073	0.849167	0.264677	3.20831	0.00133518	0.01614	424367	-0.359629	Upregulated	Hypomethylated
297	chr8	4176515	4176571	HSD17B7	57	*	Distal Intergenic	8	4187219	4193089	5871	2	424367	NM_001277506	16518	ENSGALG00010012978	hydroxysteroid 17-beta dehydrogenase 7	586.073	0.849167	0.264677	3.20831	0.00133518	0.01614	424367	0.246156	Upregulated	Hypermethylated
298	chr8	4683027	4683078	PRKAB2	52	*	Distal Intergenic	8	4668674	4674251	5578	2	427017	NM_001044662	-8776	ENSGALG00010013451	protein kinase AMP-activated non-catalytic subunit beta 2	1200.33	-1.95055	0.589695	-3.30773	0.000940538	0.0130716	427017	0.355661	Downregulated	Hypermethylated
299	chr9	15153864	15154521	FYTTD1	658	*	Distal Intergenic	9	15191538	15204931	13394	1	424921	NM_001031316	-37017	ENSGALG00010015227	forty-two-three domain containing 1	6219.91	-0.814653	0.238326	-3.41823	0.000630295	0.0104278	424921	0.287951	Downregulated	Hypermethylated
300	chr9	15182368	15182422	FYTTD1	55	*	Distal Intergenic	9	15191538	15204931	13394	1	424921	NM_001031316	-9116	ENSGALG00010015227	forty-two-three domain containing 1	6219.91	-0.814653	0.238326	-3.41823	0.000630295	0.0104278	424921	-0.395521	Downregulated	Hypomethylated
301	chr9	22987852	22987916	SSR3	65	*	Distal Intergenic	9	23034760	23038624	3865	1	425027	NM_001277475	-46844	ENSGALG00010001505	signal sequence receptor subunit 3	1813.32	0.592173	0.182053	3.25276	0.00114291	0.0147057	425027	0.246466	Upregulated	Hypermethylated
302	chr9	24091609	24091699	GYG1	91	*	Distal Intergenic	9	24096137	24111150	15014	2	425050	NM_001006558	19451	ENSGALG00010001135	glycogenin 1	1297.64	1.0328	0.308678	3.34588	0.000820218	0.0120438	425050	-0.237291	Upregulated	Hypomethylated
303	chr9	4870661	4870928	CEP19	268	*	Distal Intergenic	9	4851464	4853858	2395	1	424858	NM_001277442	19197	ENSGALG00010024781	centrosomal protein 19	705.794	-1.49576	0.439137	-3.40613	0.000658918	0.0106257	424858	0.308986	Downregulated	Hypermethylated
304	chrZ	7953610	7953775	SIGMAR1	166	*	Distal Intergenic	34	7941554	7943875	2322	2	100859748	NM_001270557	-9735	ENSGALG00010010671	sigma non-opioid intracellular receptor 1	826.682	0.606824	0.190264	3.18939	0.00142575	0.0167345	100859748	-0.388088	Upregulated	Hypomethylated
305	chrZ	854834	854967	GRP	134	*	Distal Intergenic	34	911940	916603	4664	1	425213	NM_001277900	-56973	ENSGALG00010010395	gastrin releasing peptide	3556.71	1.7856	0.38936	4.58599	4.52e-06	0.000709394	425213	0.2351	Upregulated	Hypermethylated
306	chrZ	9209694	9209745	TPM2	52	*	Promoter (<=1kb)	34	9210733	9216290	5558	1	396430	NM_205446	-988	ENSGALG00010009070	tropomyosin 2	6183.93	1.19257	0.246661	4.83486	1.33e-06	0.000325735	396430	0.302976	Upregulated	Hypermethylated
