# Supplementary material for: Transgenerational effects of in ovo stimulation with synbiotic and choline on gonadal tissue across three generations
Source: Sci Rep. 2025 Aug 22;15:30940. doi: 10.1038/s41598-025-16387-6 (PMC12373746; doi:10.1038/s41598-025-16387-6)
Supplement: Supplementary file 8 — Supplementary Material 2 [file 41598_2025_16387_MOESM8_ESM.xlsx]

## Sheet: SYNsF2
Table S1. Significantly upregulated and downregulated differentially expressed genes (DEGs) in the gonads of Green-legged Partridgelike chickens from the single synbiotic in ovo–injected group (SYNs) compared with the control group in the F2 generation (|log₂ fold change| ≥ 0.58; adjusted p ≤ 0.05).
gene	baseMean	log2FoldChange	lfcSE	stat	pvalue	padj
LOC107052879	91.1055	2.66309	0.511132	5.21019	1.89e-07	0.000750703
SKAP2	1169.29	-1.31135	0.229214	-5.72106	1.06e-08	5.27e-05
LOC101748060	174.339	1.5127	0.335336	4.51101	6.45e-06	0.0142638
LOC101749469	390.76	1.39446	0.242614	5.74762	9.05e-09	5.27e-05
LOC107049163	37.7594	-2.17474	0.472654	-4.60112	4.2e-06	0.0104515
LOC112532690	122.916	-1.67393	0.384759	-4.3506	1.36e-05	0.0270134
LOC112533589	7.77625	6.21757	1.45117	4.28451	1.83e-05	0.0331267
ZNF692	180.171	1.75257	0.264089	6.63629	3.22e-11	6.4e-07
BZFP2	204.193	3.02277	0.628927	4.80624	1.54e-06	0.00437161
OLFML2A	456.174	1.84058	0.382261	4.81498	1.47e-06	0.00437161
EYY68_mgt12	1021.54	1.9656	0.306762	6.40758	1.48e-10	1.47e-06

## Sheet: SYNrF2
Table S2. Significantly upregulated and downregulated differentially expressed genes (DEGs) in the gonads of Green-legged Partridgelike chickens from the repeated synbiotic in ovo–injected group (SYNr) compared with the control group in the F2 generation (|log₂ fold change| ≥ 0.58; adjusted p ≤ 0.05).
gene	baseMean	log2FoldChange	lfcSE	stat	pvalue	padj
LOC100859057	704.065	1.54362	0.283816	5.43881	5.36e-08	0.00013162
ATN1	715.557	-0.791087	0.19259	-4.10762	4e-05	0.0413034
SKAP2	1014.58	-1.21494	0.213838	-5.6816	1.33e-08	4.37e-05
SBK2	39.7653	3.06428	0.583522	5.25134	1.51e-07	0.000329349
LOC107050194	439.704	-1.45696	0.255926	-5.69288	1.25e-08	4.37e-05
LOC112532118	50.0433	2.68983	0.658553	4.08445	4.42e-05	0.0433661
DCX	416.623	1.24092	0.242869	5.10943	3.23e-07	0.000634338
TRPM5	87.4369	1.46817	0.357251	4.10964	3.96e-05	0.0413034
PLEK2	139.117	1.91016	0.333403	5.72928	1.01e-08	4.37e-05
LOC101749936	27.9269	4.19915	0.690773	6.07892	1.21e-09	1.19e-05
LOC107051563	36.6988	2.31648	0.503916	4.59695	4.29e-06	0.00587323
ABCA4	204.406	1.20939	0.299174	4.04241	5.29e-05	0.0451544
TXNRD3	1133.55	0.850458	0.209547	4.05855	4.94e-05	0.044061
DND1	675.507	-1.09597	0.216728	-5.05688	4.26e-07	0.000760564
LOC101748693	267.73	1.37008	0.336807	4.06784	4.75e-05	0.044061
IGLL1	355.627	1.67526	0.332802	5.0338	4.81e-07	0.000786621
RFLNB	163.256	1.27759	0.297156	4.29939	1.71e-05	0.0197778
UBXN11	1025.26	-1.65149	0.282583	-5.84426	5.09e-09	3.33e-05
LOC107057457	50.8816	-3.754	0.681551	-5.50802	3.63e-08	0.000101768
LOC112531247	33.5993	-2.42541	0.52871	-4.58741	4.49e-06	0.00587323
LOC107051274	201.338	1.64555	0.341624	4.81684	1.46e-06	0.00220247
EYY68_mgt14	391.88	-1.39632	0.209945	-6.65089	2.91e-11	5.72e-07
EYY68_mgt16	139.005	-1.24864	0.290186	-4.30289	1.69e-05	0.0197778

## Sheet: SYNCHsF2
Table S3. Significantly upregulated and downregulated differentially expressed genes (DEGs) in the gonads of Green-legged Partridgelike chickens from the single synbiotic and choline in ovo–injected group (SYNCHs) compared with the control group in the F2 generation (|log₂ fold change| ≥ 0.58; adjusted p ≤ 0.05).
gene	baseMean	log2FoldChange	lfcSE	stat	pvalue	padj
LOC107052879	73.4187	2.33673	0.392318	5.95623	2.58e-09	7.7e-06
ART4	387.095	1.481	0.220848	6.70599	2e-11	1.19e-07
LOC107052184	782.293	1.32457	0.231992	5.70954	1.13e-08	2.25e-05
PTCHD3	820.656	0.768045	0.190815	4.02509	5.7e-05	0.0231739
LOC112531968	42.5644	-4.28921	0.737771	-5.81374	6.11e-09	1.56e-05
LOC107052532	93.9695	1.28306	0.34578	3.71062	0.000206752	0.0468792
LOC107052507	531.991	1.20206	0.251443	4.78067	1.75e-06	0.00142175
LOC107052614	510.966	1.05382	0.266051	3.96098	7.46e-05	0.0275319
DTNBP1	111.664	-1.60907	0.423644	-3.79815	0.000145779	0.0389534
LOC107050194	493.295	-1.59654	0.200624	-7.9579	1.75e-15	3.13e-11
LOC101748060	144.989	1.18402	0.307302	3.85295	0.000116702	0.0360228
LYRM2	447.849	0.891811	0.237806	3.75016	0.000176722	0.0445289
LOC101749469	323.659	1.05143	0.21289	4.93882	7.86e-07	0.000703541
LOC107053150	442.44	1.15202	0.283473	4.06395	4.82e-05	0.0203611
LOC107053158	132.631	1.45297	0.317622	4.57453	4.77e-06	0.00338337
SCARA5	197.028	1.7885	0.324888	5.50498	3.69e-08	6.61e-05
CXorf65	349.299	0.879097	0.20586	4.27037	1.95e-05	0.0105873
FRMD7	18.7133	2.75143	0.722635	3.80749	0.000140383	0.0389534
LOC101748439	2564.1	1.1859	0.316508	3.74683	0.000179081	0.0445289
SPIK2	8137.63	0.844344	0.220416	3.83068	0.000127788	0.0375048
LOC112532354	349.476	1.14129	0.250254	4.56053	5.1e-06	0.00338337
LOC100857839	7.17764	6.12568	1.58752	3.85864	0.000114021	0.0359658
LOC107056272	533.282	1.06532	0.270043	3.94499	7.98e-05	0.0280144
LOC107056279	2129.56	1.22687	0.26883	4.56375	5.02e-06	0.00338337
LOC112532583	219.243	0.972733	0.261653	3.71764	0.000201091	0.0467549
NAT10	1139.1	-1.23867	0.176976	-6.99909	2.58e-12	2.31e-08
LOC107053509	430.773	1.05636	0.283622	3.72453	0.000195678	0.0467549
EML5	387.487	-0.780162	0.206123	-3.78494	0.000153748	0.0404787
LOC107053557	458.679	1.2284	0.231028	5.3171	1.05e-07	0.000134826
PTGDR	139.422	1.36531	0.273703	4.98828	6.09e-07	0.000574006
LOC107052116	365.282	1.2078	0.278708	4.33358	1.47e-05	0.00847257
DUPD1	471.59	0.988868	0.216416	4.5693	4.89e-06	0.00338337
PDLIM1	353.444	1.02745	0.268952	3.82018	0.000133353	0.0378956
LOC107053836	177.325	1.99536	0.327147	6.09927	1.07e-09	3.82e-06
LOC107053834	637.357	0.923975	0.239521	3.85759	0.000114509	0.0359658
LOC101750072	4901.13	0.906625	0.23633	3.83627	0.000124919	0.0372737
RARRES1	316.874	-0.881994	0.238958	-3.691	0.00022337	0.0499875
LOC112533173	113.605	1.18664	0.314374	3.77461	0.000160258	0.0415811
SNRKL	413.557	1.13951	0.270853	4.20712	2.59e-05	0.0126866
LOC107054279	234.78	1.09141	0.265884	4.10484	4.05e-05	0.0185732
TCTA	405.3	0.929728	0.244672	3.79989	0.000144761	0.0389534
IQCF6	274.728	1.19668	0.247469	4.83567	1.33e-06	0.00113128
SETMAR	726.042	0.702695	0.177335	3.96252	7.42e-05	0.0275319
LOC107057001	233	1.30548	0.339722	3.8428	0.00012164	0.0369104
LOC107054476	56.7696	1.68973	0.40193	4.20404	2.62e-05	0.0126866
LOC107054591	215.215	1.17032	0.229704	5.09489	3.49e-07	0.000390447
LOC101748693	261.782	1.03402	0.235108	4.39805	1.09e-05	0.00651848
LOC101750340	355.382	1.38445	0.349561	3.96055	7.48e-05	0.0275319
HS3ST2	147.969	1.10582	0.257055	4.30188	1.69e-05	0.00947499
ZNF692	218.556	2.14522	0.415106	5.16788	2.37e-07	0.000282591
LOC107050785	545.32	-0.688579	0.182681	-3.76931	0.0001637	0.0418675
LOC107052216	251.232	1.06066	0.237915	4.45815	8.27e-06	0.0051037
OLFML2A	369.071	1.47597	0.363282	4.06288	4.85e-05	0.0203611
LOC112530030	48.2426	1.56161	0.399705	3.90692	9.35e-05	0.0315774
SDK2	99.1294	1.47513	0.294899	5.00213	5.67e-07	0.000574006
LOC112530078	189.156	1.24988	0.296868	4.21023	2.55e-05	0.0126866
MIR22	710.532	0.791363	0.208338	3.79846	0.0001456	0.0389534
OPNP	40.5029	8.62646	2.31893	3.72002	0.000199211	0.0467549
COL9A3	131.758	1.64188	0.284829	5.76445	8.19e-09	1.83e-05
ATP5E	1904.71	0.810356	0.218396	3.71049	0.000206862	0.0468792
ANKRD60	765.008	0.939925	0.175526	5.3549	8.56e-08	0.000119057
CLDN16L	419.043	1.45027	0.270921	5.35312	8.65e-08	0.000119057
LOC107055014	354.359	1.12015	0.275845	4.0608	4.89e-05	0.0203611
LOC112530228	131.834	1.09352	0.281648	3.88257	0.000103359	0.0342672
LOC107049500	11.7943	5.85386	1.57316	3.72108	0.000198369	0.0467549
GNAT2	157.304	1.10427	0.261523	4.22246	2.42e-05	0.0126866
PGA3	72.8803	1.5329	0.401109	3.82166	0.000132555	0.0378956
LOC107055311	243.971	1.05703	0.268736	3.93334	8.38e-05	0.0288422
TIMM13	1884.09	0.973817	0.234471	4.15324	3.28e-05	0.0154434
MRPL54	1433.98	0.960403	0.215242	4.46197	8.12e-06	0.0051037
LARP6L	146.272	1.52129	0.304542	4.99532	5.87e-07	0.000574006
ACP5	522.278	0.905708	0.233712	3.87532	0.000106484	0.0346617
NDUFB7	1536.03	0.854752	0.21618	3.95389	7.69e-05	0.0275319
LOC107050879	1433.3	1.1796	0.298225	3.95542	7.64e-05	0.0275319
PDE1B	936.855	0.865664	0.216756	3.99372	6.5e-05	0.0258778
COX8A	3168.61	0.958532	0.23418	4.09315	4.26e-05	0.019047
LOC100857549	499.719	1.25629	0.230995	5.43861	5.37e-08	8.74e-05
LOC101748809	75.5874	1.5699	0.340314	4.61309	3.97e-06	0.00308802
EYY68_mgt12	970.796	1.91262	0.290928	6.5742	4.89e-11	2.19e-07
EYY68_mgt22	84.5176	1.49984	0.402988	3.72181	0.000197803	0.0467549

## Sheet: SYNCHrF2
Table S4. Significantly upregulated and downregulated differentially expressed genes (DEGs) in the gonads of Green-legged Partridgelike chickens from the repeated synbiotic and choline in ovo–injected group (SYNCHr) compared with the control group in the F2 generation (|log₂ fold change| ≥ 0.58; adjusted p ≤ 0.05).
gene	baseMean	log2FoldChange	lfcSE	stat	pvalue	padj
SEMA3A	38.5948	1.95418	0.473589	4.12632	3.69e-05	0.0382085
LOC107052718	560.401	2.76686	0.627108	4.4121	1.02e-05	0.0132662
NINJ2	228.187	0.999413	0.211199	4.73209	2.22e-06	0.00368543
ACCSL	332.572	1.08102	0.261112	4.14005	3.47e-05	0.0382085
SKAP2	1130.8	-0.877634	0.21259	-4.12829	3.65e-05	0.0382085
FAM65B	564.188	0.956525	0.243006	3.93621	8.28e-05	0.0492874
LOC107052699	387.73	0.807596	0.197514	4.0888	4.34e-05	0.0395944
LOC112531856	25.5284	8.11511	1.28282	6.32599	2.52e-10	1.04e-06
LOC107050194	459.911	-1.39171	0.194023	-7.17292	7.34e-13	1.22e-08
LOC101748706	424.635	-0.879301	0.222656	-3.94914	7.84e-05	0.0492874
SCARA5	145.075	1.40465	0.344418	4.07833	4.54e-05	0.0395944
LOC107052109	183.006	-2.13845	0.304085	-7.03242	2.03e-12	1.48e-08
LOC107049163	32.4526	-2.34642	0.588275	-3.98865	6.65e-05	0.0492874
LOC107053326	47.3397	-1.93077	0.416993	-4.63022	3.65e-06	0.00550742
SYNPO2L	107.19	1.09355	0.277907	3.93496	8.32e-05	0.0492874
LY75	93.5142	1.26029	0.320194	3.93601	8.28e-05	0.0492874
ABCA4	191.591	1.00546	0.250405	4.01535	5.94e-05	0.049223
LOC101751862	1294.84	-1.03526	0.262002	-3.95135	7.77e-05	0.0492874
BCHE	408.78	1.87403	0.30326	6.1796	6.43e-10	2.13e-06
LOC768553	88.0306	1.30126	0.330504	3.9372	8.24e-05	0.0492874
LOC107056872	335.102	1.47798	0.264461	5.58864	2.29e-08	5.42e-05
ZNF692	167.3	1.85507	0.383612	4.83581	1.33e-06	0.0024436
BF2	1331.95	-1.21962	0.215638	-5.65589	1.55e-08	4.29e-05
APOA1	3482.92	-0.906532	0.220523	-4.11083	3.94e-05	0.0384613
MAP1S	967.845	-0.826397	0.169947	-4.86267	1.16e-06	0.002401
TUBA1C	490.11	-2.05334	0.293617	-6.99325	2.69e-12	1.48e-08
LOC112531309	19.0623	-3.42277	0.863004	-3.96611	7.31e-05	0.0492874
JPH2	905.145	0.820604	0.186132	4.40871	1.04e-05	0.0132662

## Sheet: SYNsF3
Table S5. Significantly upregulated and downregulated differentially expressed genes (DEGs) in the gonads of Green-legged Partridgelike chickens from the single synbiotic in ovo–injected group (SYNs) compared with the control group in the F3 generation (|log₂ fold change| ≥ 0.58; adjusted p ≤ 0.05).
gene	baseMean	log2FoldChange	lfcSE	stat	pvalue	padj
GMSRAL	75.9277	1.9571	0.332901	5.87893	4.13e-09	4.13e-05
LOC112531967	594.317	2.74014	0.548012	5.00015	5.73e-07	0.00286447
SLC6A20	63.6694	1.95262	0.398202	4.9036	9.41e-07	0.0034443
LOC112532135	66.8198	2.58723	0.515971	5.01431	5.32e-07	0.00286447
LOC100857609	170.586	2.69132	0.556683	4.83457	1.33e-06	0.00381262
TMEM230	138.011	1.21763	0.264408	4.60513	4.12e-06	0.0103055
LOC107055329	1672.99	4.54846	0.93107	4.8852	1.03e-06	0.0034443
EYY68_mgt12	788.479	2.30297	0.281478	8.18169	2.8e-16	5.6e-12

## Sheet: SYNrF3
Table S6. Significantly upregulated and downregulated differentially expressed genes (DEGs) in the gonads of Green-legged Partridgelike chickens from the repeated synbiotic in ovo–injected group (SYNr) compared with the control group in the F3 generation (|log₂ fold change| ≥ 0.58; adjusted p ≤ 0.05).
gene	baseMean	log2FoldChange	lfcSE	stat	pvalue	padj
LOC107049998	22.5298	7.96626	1.32459	6.01412	1.81e-09	3.59e-05

## Sheet: SYNCHsF3
Table S7. Significantly upregulated and downregulated differentially expressed genes (DEGs) in the gonads of Green-legged Partridgelike chickens from the single synbiotic and choline in ovo–injected group (SYNCHs) compared with the control group in the F3 generation (|log₂ fold change| ≥ 0.58; adjusted p ≤ 0.05).
gene	baseMean	log2FoldChange	lfcSE	stat	pvalue	padj
CLC2DL2	291.549	0.97672	0.291163	3.35455	0.000794947	0.0148875
LOC107049847	336.744	-0.732658	0.258749	-2.83154	0.00463244	0.0449182
HCLS1	98.1243	1.04346	0.285643	3.65303	0.000259166	0.00727279
ACR	674.497	-6.45827	1.53414	-4.20969	2.56e-05	0.00152555
ACRL	709.36	-6.9907	1.54078	-4.53712	5.7e-06	0.00056762
LOC107049971	59.6393	-1.76991	0.630026	-2.80927	0.00496546	0.0469595
PAX4	15.271	-6.42856	1.60288	-4.01063	6.06e-05	0.00277782
TNPO3	1846.8	-0.741585	0.253061	-2.93046	0.0033846	0.0364695
LOC107053537	378.601	-0.943381	0.229572	-4.1093	3.97e-05	0.00206647
SMKR1	118.37	-2.2313	0.656065	-3.40103	0.000671322	0.0133053
TMEM209	1316.49	-1.23712	0.388937	-3.18077	0.00146882	0.0217082
CPA2	153.13	-1.07342	0.383621	-2.79812	0.00514015	0.0480815
CEP41	1243.03	-3.19683	1.07227	-2.98136	0.00286971	0.0326108
ITIH5	1353.36	1.29683	0.458283	2.82975	0.00465838	0.0450727
MCM10	1054.29	-2.08973	0.640929	-3.26047	0.00111228	0.0182172
MEIG1	544.496	-1.80454	0.4299	-4.19757	2.7e-05	0.00158323
PCLO	955.645	0.623214	0.209527	2.97439	0.00293575	0.0330153
LOC107051625	91.0371	-2.15718	0.748067	-2.88367	0.00393067	0.0402586
CCDC146	436.246	-3.596	1.10102	-3.26605	0.00109057	0.0180035
FBXL13	368.384	-3.54014	0.759548	-4.66085	3.15e-06	0.000375724
LRRC17	75.508	1.68622	0.432066	3.90268	9.51e-05	0.00377542
NAPEPLD	1082.51	-2.10909	0.570437	-3.69732	0.000217886	0.00643513
EFCAB10	87.182	-1.88727	0.647213	-2.91599	0.00354564	0.0375387
LOC107051630	21.2835	-4.6801	1.41946	-3.29709	0.000976915	0.0169721
LOC112533028	45.625	-1.6996	0.519343	-3.2726	0.00106564	0.0177601
C12orf40	436.21	-1.11879	0.307893	-3.63371	0.000279373	0.00760952
LOC112533160	81.2487	-1.57155	0.511634	-3.07164	0.00212887	0.0274177
LOC112533184	34.7237	-1.97893	0.668168	-2.96173	0.00305916	0.0339371
LOC112533224	23.9913	-2.2262	0.755558	-2.94644	0.00321458	0.0351419
LOC101752108	87.3016	-3.1578	0.625848	-5.04563	4.52e-07	0.000104407
LOC100858495	35.8777	-4.08104	1.07342	-3.80192	0.000143579	0.00497322
LOC101747919	207.449	-2.87903	0.847035	-3.39895	0.000676457	0.0133466
CSRP2	1250.92	1.01959	0.296022	3.4443	0.000572534	0.0119298
RPS16	6430.07	0.667693	0.152443	4.37994	1.19e-05	0.000872934
MYF5	72.348	-1.85252	0.418675	-4.42473	9.66e-06	0.000767767
C1H12orf50	1652.37	-2.94877	0.626995	-4.70302	2.56e-06	0.000332701
ATP2B1	1026.85	0.782108	0.238611	3.27775	0.00104637	0.0176017
LOC100858183	112.504	-6.45615	1.75283	-3.68327	0.000230263	0.00672354
DCN	1910.28	1.1019	0.251375	4.3835	1.17e-05	0.000869428
LOC107052933	54.9434	-1.28697	0.402881	-3.19442	0.00140114	0.0212483
CEP83	568.256	-2.01263	0.481619	-4.17889	2.93e-05	0.0016754
CFAP54	1724.33	-1.17068	0.392282	-2.98427	0.00284254	0.0324121
LOC101747799	25.8073	-4.03454	1.17736	-3.42676	0.000610824	0.0124066
IKBIP	855.51	-1.59987	0.384128	-4.16493	3.11e-05	0.00174256
CNOT4	1440.5	-1.20556	0.411569	-2.92918	0.00339855	0.0365323
AGBL3	279.093	-3.08524	0.637692	-4.83813	1.31e-06	0.000207129
ARHGDIB	330.703	0.932915	0.314596	2.96544	0.00302252	0.0336342
H2AFJ	42.6191	-2.74312	0.858879	-3.19384	0.00140395	0.0212563
HIST1H2BF	43.5364	-3.10674	0.864725	-3.59275	0.000327208	0.00838545
HIST1H2A4L2	11.1677	-6.95508	1.8953	-3.66965	0.000242879	0.0069677
HIST1H2BO	29.8739	-8.37557	1.6694	-5.01711	5.25e-07	0.000113858
HIST1H2B5	79.1832	-5.94187	1.68372	-3.52901	0.000417114	0.00955572
LOC107053796	7.59205	-5.40241	1.86972	-2.88942	0.00385953	0.0397788
LOC107053841	29.0297	-2.66752	0.860532	-3.09984	0.00193622	0.0258776
NFAM1	357.053	-1.32807	0.36097	-3.67917	0.000233994	0.0067994
CYP2D6	869.623	1.90243	0.556613	3.41787	0.000631124	0.0126618
CENPM	327.12	-2.1933	0.595543	-3.68285	0.000230642	0.0067237
MEI1	1095.11	-1.07273	0.314831	-3.40731	0.000656065	0.0130316
LOC101749129	79.0921	-0.984512	0.327092	-3.00989	0.00261342	0.0308138
SGSM3	608.01	-1.07916	0.28613	-3.77158	0.000162216	0.0053623
LOC107053703	143.66	-2.07581	0.476194	-4.35918	1.31e-05	0.000934872
LOC112533453	48.5273	-1.90942	0.598604	-3.1898	0.00142373	0.0213654
MIEF1	1073.59	-1.39683	0.417572	-3.34513	0.000822453	0.0151197
FAM20CL	69.8191	-1.50463	0.449498	-3.34736	0.000815841	0.0150565
JOSD1	2643.28	-1.07874	0.29816	-3.61799	0.000296897	0.00792429
DMC1	355.944	-1.38652	0.471059	-2.9434	0.00324624	0.035445
LOC101747255	476.597	-7.36973	1.89836	-3.88215	0.000103537	0.00398573
LOC101751556	24.2275	-2.65043	0.769608	-3.44386	0.000573463	0.0119298
C1H22orf23	215.422	-2.58275	0.663155	-3.89464	9.83e-05	0.00386012
PDXP	1300.17	-0.904164	0.310986	-2.90741	0.00364432	0.0381134
MFNG	95.9633	1.139	0.364784	3.12241	0.0017938	0.024649
TEX33	578.956	-5.6613	1.56822	-3.61001	0.000306182	0.00804107
PRDM4	1427.25	-1.68539	0.506692	-3.32626	0.000880209	0.0157633
C12orf75	271.402	0.705691	0.247322	2.85333	0.00432633	0.0428024
C1H12ORF45	384.49	0.583538	0.172783	3.37728	0.000732066	0.0141058
DRAM1	132.276	-3.23208	0.70364	-4.59337	4.36e-06	0.000479928
LOC100858131	157.482	-1.73932	0.55834	-3.11516	0.00183847	0.0249788
C7orf73	278.454	0.766259	0.267893	2.86032	0.00423211	0.0422648
KIAA1551	2669.33	0.717859	0.214577	3.34546	0.000821453	0.0151168
LOC101752247	30.821	-3.30633	0.75677	-4.369	1.25e-05	0.000906749
TMTC1	445.903	1.2348	0.406241	3.03957	0.00236912	0.0292343
LOC101748011	52.0605	-4.6555	1.04648	-4.44873	8.64e-06	0.000720482
CCDC77	534.658	-0.826065	0.281463	-2.9349	0.00333654	0.0361285
RAD52	397.64	-1.43496	0.374571	-3.83093	0.000127659	0.00464021
TUBA8B	871.414	-7.15347	1.59504	-4.48481	7.3e-06	0.000639579
CALD1	1464.3	0.585427	0.170885	3.42585	0.000612874	0.0124342
AKR1B10L2	76.4008	1.53706	0.44934	3.42071	0.000624588	0.0126009
PLCZ1	689.924	-6.66403	1.69201	-3.93853	8.2e-05	0.00333412
CAPZA3	174.842	-5.94009	1.87445	-3.16897	0.0015298	0.0222465
SLCO1B1	623.683	1.08615	0.340938	3.18578	0.00144364	0.0215247
LOC101748166	25.8891	-1.72686	0.568074	-3.03985	0.00236699	0.029228
LOC100859077	12.745	-5.22667	1.52099	-3.43635	0.000589604	0.0120845
CASC1	282.121	-1.8777	0.525612	-3.5724	0.000353721	0.00876266
LOC107054089	46.0751	-1.76543	0.560548	-3.14947	0.00163569	0.0232953
LOC107054073	17.5101	-3.26397	1.02425	-3.18669	0.00143911	0.0214805
BHLHE41	133.232	1.113	0.395467	2.8144	0.00488681	0.0463372
ARNTL2	753.085	-0.924184	0.26579	-3.47712	0.000506837	0.0109355
CYB5R3	1020.54	0.635711	0.165239	3.84723	0.000119462	0.00444676
LOC418222	34.365	-4.62003	1.2937	-3.57119	0.000355359	0.00876266
EFCAB6	167.454	-3.8607	1.26845	-3.04364	0.00233738	0.0290415
LOC107053999	30.9358	-1.74055	0.52124	-3.33926	0.000840032	0.0153418
NUP50	2899.39	-1.21719	0.409892	-2.96954	0.00298245	0.0333531
RIBC2	492.846	-1.03356	0.360873	-2.86405	0.00418258	0.0419796
PKDREJ	865.532	-2.8437	0.578929	-4.91201	9.01e-07	0.000150381
TTC38	1007.58	0.719651	0.237278	3.03294	0.00242185	0.0296943
LOC101751866	11.1705	2.17804	0.782742	2.78258	0.00539283	0.0497613
LOC101747298	34.7144	-1.48457	0.511497	-2.90239	0.00370325	0.0384931
MANSC4	61.7954	1.9482	0.694905	2.80354	0.00505444	0.0475017
LOC107054297	105.348	-1.64495	0.423434	-3.88478	0.000102423	0.00398107
LOC101748699	6.08273	6.01358	1.88366	3.1925	0.00141046	0.0212859
ANO2	117.95	1.10525	0.393906	2.80587	0.00501806	0.0472584
ARHGEF5	358.179	-1.31553	0.383308	-3.43204	0.000599055	0.0122008
LOC100858935	76.1599	-1.51963	0.341338	-4.45197	8.51e-06	0.000716308
SLC2A14	2879.34	-2.19907	0.6291	-3.49557	0.000473047	0.0104698
PHC1	1398.48	-0.796901	0.253877	-3.13893	0.00169568	0.023908
CASR	816.191	1.31705	0.316365	4.16308	3.14e-05	0.00175132
LOC101750826	52.6767	-1.81371	0.64711	-2.80279	0.00506629	0.0475882
ACRBP	127.151	-4.95024	1.64015	-3.01816	0.00254316	0.0302874
LOC101750932	33.475	-5.0124	1.42042	-3.52881	0.000417426	0.00955572
LRRC23	185.993	-1.45245	0.380934	-3.81286	0.00013737	0.00488138
CLCN1	233.654	1.08317	0.315001	3.43863	0.00058466	0.0120012
TRPV6	61.4309	1.48806	0.509656	2.91972	0.00350341	0.0373476
SYCE3	210.91	-2.15258	0.599906	-3.5882	0.000332972	0.00848179
GABARAPL1	1461.09	0.667164	0.186997	3.56778	0.00036002	0.00876266
SPAG17	1307.91	-1.27832	0.404689	-3.15878	0.00158429	0.0227825
POLQ	696.915	-1.07562	0.332815	-3.2319	0.00122972	0.0195195
MAATS1	727.33	-2.0935	0.620808	-3.37222	0.000745638	0.0142693
LOC112530292	146.642	-1.48755	0.330227	-4.50464	6.65e-06	0.000604946
CHD1L	1412.31	-1.33383	0.468619	-2.84629	0.00442317	0.0435452
LOC107054759	59.6621	-2.60372	0.484434	-5.37476	7.67e-08	3.21e-05
CFAP44	1354.83	-2.45504	0.560438	-4.38058	1.18e-05	0.000872934
CCDC80	2193.76	-1.86132	0.581349	-3.20172	0.00136609	0.0209368
CCDC181	693.138	-1.86973	0.509077	-3.67278	0.000239928	0.00691607
DPT	84.2003	1.8371	0.524893	3.49995	0.000465337	0.0103245
TRNAT-AGU	5.94073	-5.04409	1.50723	-3.3466	0.000818092	0.0150703
SENP7	693.819	-1.73939	0.458281	-3.79547	0.000147367	0.00501882
FAM172BP	149.088	-3.77562	0.758946	-4.97482	6.53e-07	0.000127894
ALCAM	698.476	2.02684	0.529087	3.83083	0.000127712	0.00464021
LOC101751371	12.8949	2.39597	0.843368	2.84096	0.00449778	0.0440392
CD47	2750.03	-0.793063	0.238151	-3.33008	0.000868213	0.0156408
LOC101750039	38.4172	1.67043	0.517139	3.23014	0.00123731	0.0195813
EPHA6	100.515	1.53196	0.49121	3.11875	0.00181622	0.0247806
GABRR3	232.386	-2.08007	0.461403	-4.50814	6.54e-06	0.000601126
CD101	82.7977	0.87955	0.273696	3.21361	0.0013108	0.0204237
POGLUT1	454.509	0.86336	0.297702	2.90009	0.00373059	0.0386933
CADM2	595.03	-1.23463	0.359377	-3.43547	0.000591518	0.0121015
ROBO1	608.897	1.33821	0.442716	3.02273	0.00250505	0.0301583
LIPI	62.7334	-2.54021	0.691713	-3.67234	0.000240339	0.00691686
LOC107055150	19.4117	-4.06914	1.34168	-3.03287	0.00242243	0.0296943
LOC112530575	13.2388	4.17015	1.21	3.4464	0.000568106	0.0118873
LOC107055198	41.4266	1.76641	0.543684	3.24896	0.00115826	0.0187435
APP	3246.07	0.886875	0.304179	2.91563	0.00354968	0.037552
LOC107055303	38.167	-2.3307	0.638091	-3.65261	0.000259588	0.00727332
IFNAR2	467.56	0.743358	0.241008	3.08437	0.00203987	0.0266693
DNAJC28	630.092	-1.29561	0.405499	-3.19511	0.00139779	0.0212333
SMIM11	349.784	0.862336	0.217738	3.96044	7.48e-05	0.0031565
RCAN1	1022.73	-1.95108	0.455357	-4.28473	1.83e-05	0.00119939
CLIC6	213.945	0.769137	0.242539	3.17118	0.00151819	0.022219
LOC101748524	53.5176	-1.95204	0.596383	-3.27313	0.00106364	0.0177526
SIM2	32.5837	-1.86379	0.497541	-3.74599	0.000179681	0.00571675
RIPPLY3	111.152	-2.58962	0.752523	-3.44125	0.00057904	0.0119496
HMGN1	1450.05	0.681682	0.231681	2.94233	0.00325756	0.0355255
LCA5L	2084.17	-2.16966	0.529325	-4.09892	4.15e-05	0.0021366
UBASH3A	42.4512	1.42186	0.467708	3.04005	0.00236539	0.029228
RSPH1	799.176	-3.47319	0.713854	-4.8654	1.14e-06	0.000185393
LOC112530968	16.6202	-2.31069	0.634721	-3.64048	0.000272134	0.00748524
EFHC2	927.613	-2.31215	0.600046	-3.85329	0.00011654	0.00434696
NDP	200.075	1.31733	0.447414	2.94432	0.00323661	0.0353613
LOC101750611	306.031	-1.17723	0.412339	-2.855	0.00430373	0.0426438
LOC107057081	81.7002	-2.0237	0.469443	-4.31086	1.63e-05	0.00109204
SYTL5	604.843	0.784765	0.251079	3.12557	0.0017746	0.0246105
LOC107056924	71.0399	-2.06181	0.734722	-2.80624	0.00501235	0.0472505
C1HXORF59	1310.23	-2.63168	0.642929	-4.09326	4.25e-05	0.00214715
TMEM47	1573.98	-0.696575	0.222306	-3.1334	0.00172793	0.0242448
LOC107057129	41.8312	-3.18155	1.10638	-2.87565	0.00403191	0.0409002
GK	1755.56	-2.5366	0.576714	-4.39836	1.09e-05	0.000829118
PCYT1B	1566.69	-1.42827	0.483049	-2.95679	0.00310861	0.0343799
PDK3	2154.68	-0.920471	0.259944	-3.54103	0.000398568	0.0092653
LOC107049256	40.3853	-2.43571	0.604525	-4.02913	5.6e-05	0.00260479
LOC112531489	16.9741	-2.55708	0.888173	-2.87904	0.00398891	0.0406353
PDHA1	1898.85	-0.84511	0.289603	-2.91816	0.00352099	0.0374007
ADGRG2	1801.84	-1.25448	0.382249	-3.28183	0.00103135	0.0174859
CDKL5	625.713	-0.949964	0.255867	-3.71272	0.000205042	0.00618148
LOC112531493	21.0582	-3.54572	0.921953	-3.84588	0.000120121	0.00445662
BEND2	779.35	-0.610467	0.187854	-3.24969	0.00115529	0.0187343
LOC107049447	360.311	-1.03448	0.266307	-3.88452	0.000102532	0.00398107
CTPS2	886.129	-0.789807	0.249206	-3.16929	0.00152812	0.0222465
LOC107055835	17.2109	-3.09334	0.947081	-3.26618	0.00109008	0.0180035
TMSB4X	7895.11	0.651029	0.195905	3.3232	0.000889926	0.0158662
GMSRAL	63.3809	1.62603	0.422886	3.84507	0.000120516	0.00445662
CNGA3	156.24	-1.31343	0.457016	-2.87392	0.00405416	0.0410105
VWA3B	696.641	-3.61797	1.07912	-3.3527	0.000800267	0.0148942
TMEM131	1493.66	-1.14799	0.352597	-3.25582	0.00113067	0.018423
TSGA10	787.113	-1.61684	0.520253	-3.1078	0.00188484	0.0253981
RFX8	366.373	-5.21844	1.2088	-4.31706	1.58e-05	0.00107906
IL1RL1	457.177	1.32829	0.440135	3.01791	0.00254525	0.0302874
LOC107051969	39.6519	-1.49108	0.456795	-3.26422	0.00109767	0.0180704
LOC101750869	40.6939	-1.68408	0.577171	-2.91781	0.003525	0.0374007
LOC101750998	81.5271	2.0728	0.456544	4.5402	5.62e-06	0.000562521
UPF3A	455.263	-2.18727	0.49994	-4.37508	1.21e-05	0.000889013
ATP11A	2102.29	-1.10088	0.367747	-2.99357	0.00275736	0.0318856
LOC101749095	104.107	-2.83794	0.6104	-4.64932	3.33e-06	0.000389604
TNFSF13B	68.2731	1.49765	0.37693	3.97327	7.09e-05	0.0030628
LOC112531530	73.6487	2.95044	0.652781	4.51981	6.19e-06	0.000593149
FGF14	193.419	0.82527	0.256766	3.21409	0.00130857	0.0204237
PIBF1	731.281	-1.2972	0.43351	-2.99232	0.00276867	0.0319132
ENOX1	250.013	1.01073	0.294678	3.42994	0.000603711	0.0122759
CCDC122	173.517	-1.58059	0.333121	-4.74478	2.09e-06	0.000291515
LOC100859822	42.9282	-2.34952	0.705601	-3.32982	0.000869028	0.0156408
SPERT	706.114	-8.06989	1.89725	-4.25346	2.1e-05	0.00131676
LRRC63	209.209	-2.64823	0.698499	-3.79131	0.000149852	0.00506517
FNDC3A	2887.25	-1.63575	0.495252	-3.30287	0.000957013	0.0167394
CDADC1	679.01	-1.36439	0.479937	-2.84285	0.00447121	0.0438982
RCBTB1	1740.55	-0.740678	0.195772	-3.78337	0.00015472	0.00518112
LOC107051702	304.129	-1.38247	0.451317	-3.06318	0.00218996	0.0278674
LOC112531570	415.221	-2.33443	0.695105	-3.35838	0.000783997	0.0147462
LOC112531571	27.3359	-3.58883	1.04143	-3.44605	0.000568842	0.0118889
LOC112529940	176.234	-3.08701	0.661085	-4.66962	3.02e-06	0.000369813
SLC25A15	660.355	-1.03559	0.352497	-2.93788	0.00330466	0.0358655
POSTN	351.428	1.10814	0.23509	4.7137	2.43e-06	0.000322245
SERTM1	147.414	0.86043	0.294682	2.91986	0.00350186	0.0373476
CCNA1	1414.02	-2.40859	0.559404	-4.30564	1.67e-05	0.00110691
LOC107052071	26.5202	-2.51218	0.612287	-4.10294	4.08e-05	0.00210748
LOC101747501	53.9419	-2.92802	0.607984	-4.81595	1.46e-06	0.000221792
ZAR1L	158.328	-1.44689	0.373979	-3.86891	0.000109324	0.00412047
B3GLCT	630.37	0.613273	0.212665	2.88375	0.0039297	0.0402586
LOC112531576	126.306	-1.02816	0.369667	-2.78132	0.0054139	0.04984
GTF3A	257.968	0.757852	0.268113	2.82661	0.00470433	0.0452983
LOC112531581	27.777	-2.24397	0.714493	-3.14064	0.00168579	0.0238206
IL17D	200.038	-1.24488	0.398667	-3.12261	0.00179258	0.024649
GJB6	81.621	-1.08276	0.308148	-3.51376	0.000441814	0.00999964
CENPJ	408.037	-1.20969	0.236048	-5.12477	2.98e-07	7.56e-05
LOC112531585	183.792	-1.01099	0.337835	-2.99255	0.0027666	0.0319097
RDX	4896.93	0.869827	0.278761	3.12034	0.00180644	0.0247489
KDELC2	559.842	0.669746	0.19449	3.4436	0.000574014	0.0119298
SLN	25.3237	3.08755	1.02869	3.00144	0.00268709	0.0313275
ALKBH8	289.856	-1.20133	0.335239	-3.5835	0.000339022	0.00858512
LOC107052184	47.6983	-4.18208	0.96513	-4.33318	1.47e-05	0.00102688
PDGFD	1369.3	0.746723	0.262068	2.84935	0.0043809	0.0431855
TMEM123	880.607	0.674394	0.212706	3.17054	0.00152155	0.0222246
C1H11ORF70	213.167	-2.05787	0.570975	-3.60413	0.000313197	0.008154
CEP126	115.412	-3.01992	0.726275	-4.15809	3.21e-05	0.00176807
ANGPTL5	92.1772	-2.30976	0.583972	-3.95527	7.64e-05	0.00321053
LOC107052373	10.7134	3.2341	1.05364	3.06946	0.00214448	0.0275374
DEUP1	1063.93	-2.66098	0.650598	-4.09006	4.31e-05	0.00216007
LOC107052329	155.219	-3.66997	0.870427	-4.21629	2.48e-05	0.00150145
LOC107052327	30.9153	-1.62963	0.480336	-3.39269	0.00069209	0.0135948
LOC107052320	97.6343	-4.67304	1.49103	-3.1341	0.00172383	0.0242062
RAB30	4437.65	0.938076	0.200949	4.66823	3.04e-06	0.000369813
CCDC89	343.214	-8.20007	1.8944	-4.3286	1.5e-05	0.00103981
SYTL2	307.833	-0.919414	0.255074	-3.6045	0.000312751	0.008154
CCDC83	267.267	-2.10374	0.445472	-4.72249	2.33e-06	0.00031558
AAMDC	547.531	-0.872834	0.234115	-3.72822	0.000192838	0.00599405
IL18BP	81.4383	-4.64468	0.803582	-5.77996	7.47e-09	6.73e-06
LOC107052453	565.142	-2.23391	0.606425	-3.68374	0.000229839	0.00672354
LOC112531604	81.4392	-6.61298	1.65176	-4.0036	6.24e-05	0.00281691
ADAM15	398.014	-7.0293	1.41865	-4.95491	7.24e-07	0.000133028
PGM2L1	2552.98	-0.763714	0.270747	-2.82077	0.00479092	0.0457168
LOC107052473	72.8617	-7.2496	2.00153	-3.62204	0.000292291	0.00783618
POLD3	1244.97	-1.10239	0.379877	-2.90196	0.00370836	0.0385071
XRRA1	333.024	-2.95254	0.708753	-4.16582	3.1e-05	0.00174116
C2CD3	647.027	-0.625743	0.200725	-3.11741	0.00182451	0.0248422
DNAJB13	351.219	-1.68303	0.492964	-3.4141	0.000639929	0.01281
LOC112532796	62.1558	-1.27794	0.451257	-2.83196	0.00462643	0.0448841
P2RY6	47.1776	1.33985	0.417955	3.20574	0.00134717	0.0207264
SERPINH1	4526.96	1.13861	0.327571	3.47593	0.000509084	0.0109709
HBBA	75.469	2.08357	0.653282	3.18939	0.00142573	0.0213684
FOLR1	221.809	2.4571	0.660226	3.7216	0.000197965	0.00607586
LOC101748683	671.633	-10.3779	2.34035	-4.43435	9.23e-06	0.000749447
LOC107050990	300.574	0.864317	0.275291	3.13965	0.00169151	0.0238826
LOC112531963	174.053	1.05515	0.349319	3.0206	0.00252277	0.0302309
RARRES2	559.552	0.90499	0.216078	4.18826	2.81e-05	0.00161796
LOC107052497	98.0038	-1.88544	0.539925	-3.49204	0.000479354	0.0105704
VIPR1	122.526	1.85572	0.61209	3.03179	0.00243111	0.0296943
CCDC13	1133.07	-1.62004	0.468546	-3.45759	0.000545021	0.0114843
CYP8B1	695.562	-1.80453	0.365882	-4.932	8.14e-07	0.000143763
MRPL55	346.893	-1.8326	0.395491	-4.63374	3.59e-06	0.000412085
LOC101752077	33.6419	1.75438	0.58158	3.01658	0.00255645	0.0303889
NACAD	401.439	-2.38929	0.689853	-3.46348	0.000533228	0.0113152
CCM2	1195.42	-1.00995	0.357485	-2.82515	0.00472578	0.0453353
DLEC1	357.59	-1.92471	0.641539	-3.00015	0.00269848	0.0313853
CSRNP1	1016.67	-1.36874	0.366887	-3.73069	0.000190955	0.00596664
RNF32	117.542	-3.58355	0.829102	-4.32221	1.54e-05	0.00105819
LMBR1	1221.46	-0.694601	0.231281	-3.00328	0.00267089	0.0312728
WDR60	762.946	-0.685826	0.221714	-3.09329	0.0019795	0.026272
PFKP	4097.32	-1.58682	0.539959	-2.93878	0.00329511	0.0358418
CREM	463.794	-2.25126	0.692846	-3.2493	0.0011569	0.0187435
ITGB1	3549.73	0.782449	0.244397	3.20155	0.00136692	0.0209368
LOC107052599	23.8019	-3.35862	0.735984	-4.56344	5.03e-06	0.000524053
LOC107052598	27.956	-2.90017	0.764544	-3.79334	0.000148634	0.00505244
WAC	1865.8	-0.991245	0.342878	-2.89096	0.00384072	0.0396757
LOC112531958	25.536	-1.49492	0.502378	-2.97568	0.00292337	0.0329172
MPP7	159.665	-1.03338	0.370703	-2.78763	0.00530952	0.0491553
ARMC4	543.724	-2.80826	0.567625	-4.94738	7.52e-07	0.000134174
LOC420486	48.8552	-1.72356	0.602333	-2.86148	0.00421669	0.0422096
PTCHD3L	210.303	-1.71558	0.483476	-3.54843	0.000387538	0.00912665
PTCHD3	244.025	-1.33461	0.469566	-2.84222	0.00448008	0.0439375
ENKUR	588.866	-1.67548	0.483311	-3.46666	0.000526966	0.0112619
C10orf67	99.4352	-1.7089	0.610163	-2.80072	0.00509884	0.0478192
ARMC3	1224.02	-1.34013	0.430906	-3.11004	0.00187065	0.0252636
LOC112531978	34.3697	-1.90204	0.569123	-3.34205	0.000831612	0.0152414
SKIDA1	73.7995	-1.2688	0.333342	-3.80629	0.000141064	0.00495403
FAM188A	841.66	-0.759685	0.234311	-3.2422	0.00118609	0.0190281
ACBD7	838.894	-3.16121	0.701079	-4.50907	6.51e-06	0.000601126
ABCB1LA	30.1002	1.54094	0.489086	3.15064	0.00162911	0.0232383
SLC25A40	252.144	-1.99631	0.493508	-4.04514	5.23e-05	0.00249558
LOC112531967	382.437	1.9876	0.582651	3.41131	0.000646523	0.0129137
CFAP69	688.716	-1.49577	0.367954	-4.0651	4.8e-05	0.00236984
CDK14	194.148	1.00821	0.302816	3.32946	0.00087016	0.0156455
LOC107052573	82.2275	-1.22553	0.437561	-2.80082	0.0050973	0.0478192
CDK6	1126.25	0.998793	0.313254	3.18845	0.0014304	0.0214037
TFPI2	915.047	0.588783	0.187668	3.13736	0.00170478	0.0240135
COL28A1	292.935	-1.44236	0.488034	-2.95545	0.00312212	0.0344235
GLCCI1	861.424	-0.892055	0.20199	-4.41634	1e-05	0.000786346
ICA1	762.72	-0.893055	0.309547	-2.88503	0.0039137	0.0401991
THSD7A	863.732	0.904851	0.310473	2.91442	0.00356345	0.0375873
VWDE	87.4623	-1.25882	0.409168	-3.07654	0.00209421	0.0270655
MEOX2	104.335	1.32298	0.393888	3.35876	0.00078292	0.0147462
LOC107052561	55.9826	-1.44976	0.403631	-3.59179	0.000328411	0.00840433
LRRC72	272.927	-2.50749	0.675107	-3.71422	0.000203835	0.00618148
LOC112531700	75.8577	1.63188	0.451827	3.61174	0.000304148	0.00801101
ABCB5	622.201	1.32381	0.364374	3.6331	0.000280035	0.00760952
SP8	36.2687	-2.32965	0.731915	-3.18295	0.00145783	0.0216188
LOC776051	220.539	-3.75808	1.24525	-3.01793	0.00254509	0.0302874
FAM126A	2184.82	-1.17574	0.346818	-3.39009	0.000698693	0.0136822
KLHL7	808.421	0.884986	0.249915	3.54115	0.00039839	0.0092653
NUPL2	984.984	-1.86944	0.509573	-3.66864	0.00024384	0.00697172
LOC107055896	40.3037	-2.23289	0.675184	-3.30709	0.000942709	0.0166
LOC107055882	8.52399	-5.57661	1.70103	-3.27838	0.00104405	0.0176017
MPP6	1657	-1.80091	0.473375	-3.8044	0.000142147	0.00497266
C2H7orf31	85.717	-5.03979	1.70918	-2.94866	0.00319158	0.0349541
SNX10	230.546	-0.980582	0.298092	-3.28953	0.00100356	0.0172192
FKBP14	1369.07	0.733475	0.234719	3.12491	0.00177858	0.0246105
BTD	1680.41	-1.7495	0.457687	-3.82249	0.000132108	0.00475158
EFHB	639.557	-2.92138	0.671018	-4.35365	1.34e-05	0.000947451
PP2D1	94.0756	-3.41074	0.846263	-4.03035	5.57e-05	0.00260479
NR1D2	768.996	-1.23401	0.346601	-3.56032	0.000370397	0.00888557
NEK10	135.329	-2.50215	0.524297	-4.77238	1.82e-06	0.000263476
RBMS3	704.312	1.47539	0.455146	3.24157	0.00118874	0.0190536
OSBPL10	889.204	-2.57465	0.649066	-3.9667	7.29e-05	0.00313344
LOC107052531	54.8903	-2.31921	0.540909	-4.28761	1.81e-05	0.00119188
LOC112531721	40.7826	-2.67207	0.79372	-3.36651	0.000761246	0.0144822
LZTFL1	2178.07	-1.65243	0.441211	-3.74522	0.000180235	0.00571675
CCR9	143.87	-1.44854	0.413156	-3.50602	0.000454855	0.0101545
SLC6A20	54.1213	1.65517	0.417674	3.96284	7.41e-05	0.00314605
LOC107052523	77.8704	-2.1389	0.638946	-3.34754	0.000815319	0.0150565
LOC107052520	23.5622	-2.03888	0.606419	-3.36216	0.000773354	0.0146506
NME8	353.392	-4.00013	1.32543	-3.01799	0.0025446	0.0302874
LOC101748739	23.1687	-4.02586	1.09293	-3.68354	0.000230018	0.00672354
LOC420734	91.6807	-5.92398	1.89921	-3.11919	0.00181351	0.0247806
GPR141	14.892	2.16352	0.676727	3.19703	0.00138851	0.0211816
ANLN	1159.32	-1.59676	0.416117	-3.83729	0.000124399	0.00456452
EEPD1	232.822	-0.897167	0.246357	-3.64173	0.000270815	0.00747743
LOC107052516	13.3926	2.06714	0.726484	2.8454	0.00443553	0.0436241
FANCD2OS	190.111	-2.27253	0.552875	-4.11039	3.95e-05	0.00206268
LOC420748	143.267	-1.80234	0.397612	-4.53291	5.82e-06	0.000575894
STK17A	341.656	-0.850112	0.237365	-3.58145	0.000341695	0.0086132
LOC112531739	22.6295	-2.1458	0.710967	-3.01814	0.00254333	0.0302874
LOC107052614	15.6015	-4.94824	1.55989	-3.17217	0.00151304	0.0221797
SEC61G	278.173	0.942296	0.270092	3.4888	0.00048519	0.0106418
LOC107051642	593.928	1.36816	0.446075	3.0671	0.00216144	0.0276566
EZH2	272.885	-1.08247	0.357357	-3.0291	0.00245282	0.0298538
PDIA4	1602.67	1.03722	0.330443	3.13888	0.00169596	0.023908
GPLD1	136.679	-2.44845	0.713268	-3.43272	0.000597552	0.012192
LOC101750257	156.755	-1.27768	0.360569	-3.54352	0.00039483	0.0092364
RNF182	56.2836	-1.32131	0.446993	-2.956	0.00311655	0.0343899
LOC107051656	18.4988	-4.78807	1.2214	-3.92013	8.85e-05	0.00356692
GMPR	1329.52	-0.629519	0.222424	-2.83027	0.0046509	0.0450245
STMND1	17.062	-6.59049	1.7957	-3.67015	0.000242409	0.00696529
TMEM14C	1375.34	0.958146	0.314266	3.04884	0.00229725	0.0286814
LOC107051665	9.65765	-5.75753	1.79259	-3.21185	0.00131883	0.0204828
TMEM170B	194.795	-1.47739	0.333131	-4.43485	9.21e-06	0.000749447
LOC107051667	22.1723	-3.6263	0.937941	-3.86623	0.00011053	0.00414855
MAK	351.547	-2.67484	0.636148	-4.20475	2.61e-05	0.00154391
TFAP2A	223.504	-1.68227	0.478439	-3.51616	0.00043783	0.00992195
LOC107051677	22.3556	-2.36264	0.710882	-3.32354	0.000888832	0.0158662
NQO2	307.775	-1.10336	0.319353	-3.45499	0.000550307	0.0115687
LOC101748722	23.5375	-3.75481	1.05269	-3.56687	0.000361276	0.00876266
SERPINB1	12.3113	-2.39255	0.759446	-3.15039	0.00163054	0.0232403
BCL2	232.516	0.735719	0.220821	3.33175	0.000863022	0.0156106
2025-03-11	170.052	-4.86787	0.824785	-5.90199	3.59e-09	4.04e-06
C5orf49	174.973	-3.13231	0.770671	-4.0644	4.82e-05	0.00237046
SRD5A1	202.437	-1.73183	0.458209	-3.77956	0.000157105	0.00523181
C2H7ORF57	716.129	-1.94723	0.503632	-3.86638	0.000110463	0.00414855
C7orf72	411.96	-2.59499	0.729414	-3.55763	0.000374209	0.00895319
CNDP1	199.572	-1.66686	0.459424	-3.62816	0.000285448	0.00771495
FBXO15	1002.67	-0.854235	0.283955	-3.00834	0.00262679	0.0309308
NETO1	60.0494	1.25398	0.420762	2.98027	0.00287995	0.0326117
RTTN	911.972	-0.81118	0.25952	-3.12569	0.00177387	0.0246105
CCDC102B	47.7912	1.44134	0.403906	3.56851	0.00035902	0.00876266
PIEZO2	634.085	1.10843	0.337567	3.28357	0.00102501	0.0174543
ANKRD12	2342.21	-3.13747	0.59257	-5.29469	1.19e-07	4.38e-05
LOC101749448	39.0815	-2.05759	0.573501	-3.58778	0.000333511	0.00848179
LOC107052699	112.447	-4.28476	0.674287	-6.3545	2.09e-10	6.28e-07
LPIN2	2129.46	-1.10681	0.317372	-3.48742	0.000487711	0.0106567
NDC80	571.732	-0.876922	0.287438	-3.05082	0.00228217	0.0285922
ADCYAP1	96.5882	1.24064	0.366182	3.38804	0.000703943	0.0137551
COLEC12	455.091	0.882146	0.283961	3.10658	0.00189266	0.0254844
ESCO1	1115.29	-1.06592	0.341102	-3.12492	0.00177856	0.0246105
GATA6	56.299	-1.97828	0.614021	-3.22185	0.00127368	0.0200232
RBBP8	922.138	-0.814595	0.278206	-2.92803	0.00341121	0.0366467
C2H18ORF8	816.137	-0.7748	0.242163	-3.19949	0.00137669	0.021019
LOC107052001	55.9407	-1.51545	0.521817	-2.90417	0.00368225	0.0383465
OSBPL1A	2166.68	-1.12432	0.368904	-3.04774	0.00230573	0.0287474
LOC107052003	30.7969	-1.48402	0.468373	-3.16845	0.00153255	0.0222465
LOC107056037	18.8562	-2.15085	0.655669	-3.28039	0.00103664	0.0175363
DSG2	1071.74	1.05296	0.306816	3.43191	0.000599339	0.0122008
RNF138	1313.86	-1.49319	0.470074	-3.17651	0.00149059	0.0219758
LOC112531844	39.548	-3.77922	1.22297	-3.09019	0.0020003	0.0263831
CCDC178	239.288	-5.30999	1.47159	-3.60833	0.000308175	0.0080699
LOC107052710	55.8786	-2.06466	0.458252	-4.50552	6.62e-06	0.000604946
LOC112531801	40.8275	-1.60152	0.53985	-2.96661	0.00301104	0.0335616
LOC107052732	250.602	-0.967472	0.286495	-3.37692	0.000733013	0.0141089
LOC107052737	16.4545	-3.97094	0.898083	-4.42158	9.8e-06	0.000774243
LOC112531860	142.403	-1.11438	0.391132	-2.84911	0.00438423	0.0431855
MYBL1	3416.64	-2.84236	0.52783	-5.38499	7.24e-08	3.11e-05
VCPIP1	1245.02	-2.01259	0.479976	-4.19311	2.75e-05	0.00159908
LOC107052742	21.9839	-3.18241	0.92013	-3.45865	0.00054289	0.0114653
PPP1R42	764.386	-3.29914	1.0656	-3.09604	0.00196124	0.0261151
PRDM14	262.483	-3.24173	0.791692	-4.09469	4.23e-05	0.00214715
LOC112531865	107.912	-2.35552	0.561735	-4.19329	2.75e-05	0.00159908
SNX16	653.062	-2.15344	0.46413	-4.63974	3.49e-06	0.000402883
CA2	550.564	-2.79882	0.620225	-4.51258	6.4e-06	0.000597855
C8orf88	1526.99	-1.70219	0.51079	-3.33246	0.000860807	0.0156019
CDH17	23.8397	-1.66887	0.536589	-3.11014	0.00186997	0.0252636
SDC2	1057.65	1.187	0.329026	3.60762	0.000309014	0.0080699
NIPAL2	111.911	1.06425	0.331464	3.21077	0.00132382	0.0205249
FBXO43	557.366	-1.13129	0.405365	-2.7908	0.00525775	0.0488518
DPYS	1996.63	-3.24257	1.02821	-3.15362	0.00161261	0.0230943
HSF1	539.497	-1.15071	0.407158	-2.82621	0.00471021	0.0453066
LOC112531895	71.5854	-2.20486	0.481483	-4.5793	4.67e-06	0.000497516
TRPS1	1852.98	-0.994355	0.317496	-3.13186	0.00173701	0.0243154
LOC107052789	43.7914	-3.02124	0.726929	-4.15617	3.24e-05	0.00177761
LRRC6	536.011	-1.46179	0.403563	-3.6222	0.000292109	0.00783618
LOC112531906	1511.21	1.48167	0.493007	3.00537	0.00265255	0.0311528
DENND3	810.775	-1.02973	0.346482	-2.97196	0.00295903	0.0331942
TOP1MT	282.779	1.23719	0.304892	4.05781	4.95e-05	0.00239902
ZC3H3	1196.18	-0.95854	0.332835	-2.87992	0.00397774	0.0405793
LOC112531915	219.91	-0.878704	0.248904	-3.5303	0.000415092	0.0095265
LOC101751874	243.429	-1.20614	0.334953	-3.60091	0.000317108	0.00821002
NKX2-4	70.7532	1.22853	0.426842	2.87818	0.00399974	0.0406885
CFAP61	349.448	-1.24694	0.307955	-4.04909	5.14e-05	0.00247021
SPDYA	657.115	-1.60765	0.423235	-3.79848	0.000145588	0.00500566
LOC112532216	217.562	-1.11463	0.345999	-3.22149	0.00127525	0.0200272
TMEM17	225.021	-1.13009	0.333811	-3.38542	0.000710698	0.0138571
LOC101749734	112.802	-2.80063	0.665123	-4.2107	2.55e-05	0.00152377
WDPCP	204.309	-0.811332	0.258101	-3.14347	0.00166957	0.0236655
PELI1	645.466	-1.05761	0.356811	-2.96407	0.00303597	0.0337214
FBXO48	410.156	-1.41297	0.379538	-3.72287	0.000196968	0.00607586
APLF	626.823	-0.896655	0.316935	-2.82915	0.00466718	0.0451094
LOC107052858	15.9113	-2.2313	0.659781	-3.38188	0.000719914	0.01399
LOC112532058	15.2046	-2.37115	0.782046	-3.03198	0.00242956	0.0296943
SLX4IP	287.736	-1.53704	0.413718	-3.71518	0.000203057	0.00617523
PAK5	2432.08	-0.940743	0.249726	-3.76711	0.00016515	0.00541956
ANKEF1	481.509	-2.33795	0.507463	-4.60713	4.08e-06	0.000454035
PLCB4	528.741	-0.645972	0.221697	-2.91376	0.00357104	0.0376013
LOC112532145	15.5694	-2.89686	0.926446	-3.12685	0.0017669	0.0245811
LOC112532092	58.9509	-2.61615	0.644215	-4.061	4.89e-05	0.00238356
KAT14	1913.05	-0.975853	0.317093	-3.0775	0.00208745	0.02704
MGME1	986.13	-0.857822	0.242413	-3.53869	0.000402125	0.00932392
SLC8A1	248.194	0.854422	0.286565	2.9816	0.00286744	0.0326108
GEMIN6	387.882	-1.52237	0.323941	-4.69953	2.61e-06	0.000334045
MORN2	297.352	-3.00715	0.758405	-3.9651	7.34e-05	0.00313487
ARHGEF33	36.6794	-1.62944	0.49463	-3.29425	0.000986835	0.0170622
LOC100859360	47.8638	-5.3856	1.2951	-4.15844	3.2e-05	0.00176807
LIN9	373.518	-1.17924	0.336804	-3.50126	0.000463067	0.0102868
MIXL1	39.5689	-3.18046	0.694814	-4.57743	4.71e-06	0.000497516
TMEM63A	859.864	-1.72681	0.454775	-3.79706	0.000146424	0.00500566
LOC101748007	123.217	-3.19476	0.607749	-5.25672	1.47e-07	4.92e-05
DNAH14	74.9586	-3.9884	0.964764	-4.13407	3.56e-05	0.00190115
CAPN8	190.435	-1.75979	0.476393	-3.694	0.000220757	0.00649923
TLR5	158.38	-1.90137	0.446654	-4.25691	2.07e-05	0.00130564
LOC107052959	13.1867	-2.4139	0.843593	-2.86145	0.0042171	0.0422096
DISP1	336.207	-0.72089	0.241841	-2.98084	0.00287458	0.0326108
HHIPL2	83.2891	-1.8237	0.588276	-3.10007	0.00193476	0.0258772
PFN3	40.2055	-6.31459	1.41907	-4.44981	8.59e-06	0.000720186
BPNT1	316.167	-0.894066	0.256412	-3.48683	0.000488774	0.0106567
SPATA17	227.975	-2.73276	0.762639	-3.58329	0.000339288	0.00858512
KCTD3	2527.83	-0.917574	0.31578	-2.90574	0.00366389	0.0381995
TMEM206	830.224	-1.70978	0.518274	-3.29899	0.000970325	0.0169229
LOC107052945	399.74	-0.969115	0.245795	-3.94278	8.05e-05	0.00329035
NEK2	573.328	-1.70181	0.479874	-3.54637	0.000390582	0.0091624
RD3	177.12	-0.80144	0.283406	-2.82789	0.00468559	0.0451662
LOC107052944	227.234	-2.70604	0.461999	-5.85724	4.71e-09	4.99e-06
SYT14	229.895	-1.35458	0.359199	-3.77113	0.000162512	0.0053623
LOC107052938	248.88	-1.43046	0.374317	-3.82153	0.000132627	0.00475979
LOC107052937	74.6828	-1.16718	0.405585	-2.87777	0.00400503	0.0407193
LOC107052935	25.379	-2.49428	0.765796	-3.2571	0.00112555	0.0183843
LOC107052922	11.2162	-2.56446	0.808992	-3.16995	0.00152468	0.0222418
LOC101751252	129.979	-4.86469	0.859004	-5.66317	1.49e-08	1.01e-05
LOC107052919	63.3332	-1.71448	0.51015	-3.36073	0.000777356	0.0146955
LOC107052968	10.5586	-2.60098	0.926133	-2.80843	0.00497837	0.0470321
KIF6	123.087	-4.15478	0.830425	-5.0032	5.64e-07	0.00011544
KCNK16	9.07494	-6.65568	1.86066	-3.57706	0.000347483	0.00868275
DNAH8	1960.39	-5.25411	1.09935	-4.77929	1.76e-06	0.00025766
TCTE1	448.667	-1.55981	0.496493	-3.14166	0.00167993	0.023775
LOC107052904	30.8911	-4.13356	1.12379	-3.67824	0.000234849	0.00679949
RSPH9	570.009	-2.96738	0.661466	-4.48607	7.25e-06	0.000639579
RASGRP3	65.8723	-1.126	0.329231	-3.42008	0.000626021	0.0126143
LOC107052898	94.9798	-1.80813	0.496031	-3.64519	0.00026719	0.0073943
LOC112532172	31.0084	-1.6713	0.568769	-2.93846	0.00329849	0.0358418
VIT	60.2437	2.6997	0.957462	2.81964	0.00480769	0.0458282
FEZ2	648.552	-1.00713	0.317667	-3.1704	0.00152227	0.0222246
LOC112532144	26.2594	-1.63358	0.523815	-3.11862	0.00181701	0.0247806
SRD5A2	267.408	-0.790658	0.206529	-3.82831	0.000129025	0.00467708
C3H1ORF100	74.8499	-3.91368	0.984111	-3.97686	6.98e-05	0.00305354
SDCCAG8	605.897	-1.51249	0.381569	-3.96387	7.37e-05	0.00314079
CEP170	3392.73	-2.01596	0.459841	-4.38403	1.17e-05	0.000869428
LOC421502	475.474	-1.00837	0.360165	-2.79974	0.00511435	0.0479148
EXO1	316.874	-1.51982	0.36715	-4.1395	3.48e-05	0.00187651
LOC421506	207.842	-1.89183	0.352752	-5.36306	8.18e-08	3.28e-05
WDR64	96.4487	-3.23041	0.828807	-3.89766	9.71e-05	0.00382895
NID1	3053.61	0.934853	0.303556	3.07967	0.00207229	0.0269243
GNG4	471.984	-1.33966	0.390141	-3.43378	0.000595217	0.0121581
RBM34	1666.23	-1.95885	0.518492	-3.77798	0.000158107	0.00525545
LOC101748526	9.76862	-3.48031	1.09803	-3.1696	0.00152649	0.0222465
LOC101750503	30.4297	-1.66421	0.574411	-2.89725	0.00376451	0.0390056
PDCD2	566.556	-1.47422	0.493681	-2.98618	0.0028249	0.0323338
TCTE3	218.559	-2.96058	0.585001	-5.06082	4.17e-07	9.86e-05
WDR27	186.671	-2.08374	0.587345	-3.54774	0.000388557	0.00913275
SMOC2	783.224	1.08829	0.374128	2.90886	0.00362748	0.0380179
LOC107053037	28.3957	-2.9016	0.976781	-2.97057	0.00297249	0.0332948
TTLL2	704.101	-3.87683	1.07762	-3.5976	0.00032117	0.00826599
PDE10A	754.468	-2.31965	0.594375	-3.90266	9.51e-05	0.00377542
LOC107053032	15.6013	-6.45991	1.79748	-3.59387	0.000325805	0.00837334
PACRG	485.017	-3.36379	1.07325	-3.13421	0.00172316	0.0242062
LOC107053023	88.436	-8.06489	1.32108	-6.10476	1.03e-09	1.84e-06
ADGB	355.563	-3.32391	0.709593	-4.68426	2.81e-06	0.000353992
ARMT1	4080.34	-1.44764	0.439837	-3.2913	0.000997245	0.0171271
ESR1	54.3641	1.76556	0.42373	4.16671	3.09e-05	0.00174116
SYNE1	917.114	1.25653	0.407891	3.08055	0.00206621	0.0268771
LOC107053011	35.2289	-5.14566	1.0937	-4.70481	2.54e-06	0.000332701
TMEM242	399.298	0.827242	0.251189	3.2933	0.000990182	0.0170834
LOC107053008	128.677	-2.06502	0.452498	-4.5636	5.03e-06	0.000524053
RSPH3	503.037	-2.09522	0.526999	-3.97576	7.02e-05	0.00305792
HIVEP2	318.803	-1.21235	0.360397	-3.36393	0.00076841	0.0145875
REPS1	855.918	-1.10137	0.368481	-2.98894	0.00279947	0.0321243
PERP2	96.5233	2.28045	0.632128	3.60758	0.000309072	0.0080699
LOC101748824	69.6307	-4.1583	0.984557	-4.22352	2.41e-05	0.0014639
AHI1	510.004	-1.84356	0.463755	-3.97529	7.03e-05	0.00305792
SOGA3	59.3545	1.23031	0.374125	3.28851	0.0010072	0.0172652
LOC101751476	81.7073	-2.2939	0.511571	-4.48404	7.32e-06	0.000639579
LOC107053065	17.5463	-2.30199	0.80096	-2.87403	0.00405265	0.0410105
FAM184A	777.13	-1.30605	0.407211	-3.20731	0.00133983	0.0206487
RFX6	104.834	-5.18352	0.915849	-5.6598	1.52e-08	1.01e-05
DSE	156.201	1.7866	0.575389	3.10502	0.00190263	0.0255805
LAMA4	393.567	0.896198	0.276229	3.24441	0.00117695	0.0188983
AK9	676.13	-5.04592	1.18386	-4.26227	2.02e-05	0.00128824
PPIL6	73.7781	-4.63561	1.64243	-2.82241	0.00476644	0.0456282
LOC101748060	289.702	1.02623	0.226689	4.52706	5.98e-06	0.000580689
CEP57L1	186.078	-1.28091	0.387441	-3.30608	0.00094612	0.0166134
ARMC2	873.955	-1.92005	0.509533	-3.76825	0.000164398	0.00540473
LOC112532062	67.6515	-2.23306	0.695627	-3.21014	0.0013267	0.0205519
LOC107053100	172.752	-1.20669	0.339988	-3.54921	0.000386387	0.00912665
AIM1	339.158	-1.53465	0.335271	-4.57735	4.71e-06	0.000497516
LOC107053081	22.441	-2.15573	0.596111	-3.61633	0.000298811	0.00793321
POPDC3	105.077	1.36847	0.462895	2.95633	0.00311323	0.0343899
BVES	165.292	-1.91081	0.532798	-3.58638	0.000335303	0.00850819
LOC107053101	17.9611	2.01964	0.702426	2.87523	0.00403736	0.0409094
UBE2J1	1172.18	-1.61183	0.428078	-3.76526	0.000166373	0.00543004
GABRR2	47.4241	1.88173	0.579546	3.24691	0.00116666	0.018817
PM20D2	954.444	0.661742	0.208421	3.17503	0.00149822	0.0220342
BORCS6	782.826	-1.09754	0.333284	-3.2931	0.000990904	0.0170834
SPACA1	142.357	-2.40263	0.767599	-3.13005	0.00174774	0.0244276
CFAP206	549.685	-3.35317	0.670034	-5.00447	5.6e-07	0.00011544
LOC107053113	42.6046	-2.65319	0.912786	-2.90669	0.00365275	0.038143
LCA5	870.353	-2.5201	0.633635	-3.97721	6.97e-05	0.00305354
LOC107053115	123.669	-1.15881	0.390209	-2.96971	0.0029808	0.0333531
LOC101749469	357.202	0.696047	0.196963	3.53391	0.000409468	0.00942457
FAM135A	2223.62	-0.756348	0.251027	-3.01302	0.00258664	0.030558
EYS	18.6359	2.15403	0.646825	3.33017	0.00086794	0.0156408
LOC112532135	77.0855	2.82864	0.54475	5.19255	2.07e-07	6.23e-05
COL21A1	393.194	1.24631	0.379197	3.2867	0.0010137	0.0173244
LRRC1	1165.39	0.661303	0.206927	3.19583	0.00139427	0.0212333
LOC112532096	37.2454	-1.3819	0.4947	-2.79342	0.00521543	0.0485552
GSTA2	2040.18	1.48201	0.255214	5.80695	6.36e-09	6.37e-06
MCPH1	220.584	-1.15243	0.38462	-2.99629	0.00273287	0.031683
LOC101749790	13.4694	-4.25889	1.52788	-2.78745	0.00531243	0.049157
SOX11	61.0608	-1.84897	0.626189	-2.95274	0.00314967	0.0346213
LOC107051686	26.1233	-2.17743	0.684375	-3.18163	0.00146448	0.0216957
KLF11	521.28	-0.603784	0.166276	-3.63121	0.000282098	0.00764252
FAM84A	1210.69	0.982711	0.2647	3.71255	0.00020518	0.00618148
RAD51AP2	336.743	-1.52634	0.495344	-3.08136	0.00206055	0.026828
SMC6	1880.13	-1.1877	0.367388	-3.23281	0.00122577	0.019474
ZPAX	38.9159	1.87317	0.491276	3.81286	0.000137369	0.00488138
TTC32	476.367	-0.807519	0.212039	-3.80835	0.000139898	0.00494195
WDR35	1354.08	-0.785194	0.259966	-3.02037	0.00252465	0.0302309
LOC101748134	153.737	-2.71404	0.54817	-4.95109	7.38e-07	0.000134174
LOC112532141	1302.25	1.26773	0.30858	4.10826	3.99e-05	0.00206978
APOB	44.9022	1.51798	0.525554	2.88835	0.00387273	0.039892
FAM228	555.941	-1.02009	0.324412	-3.14443	0.0016641	0.0236252
AGBL5	682.809	-1.19486	0.395002	-3.02495	0.00248672	0.0300474
EMILIN1	365.438	1.02282	0.231994	4.40883	1.04e-05	0.000803621
MAPRE3	1726.11	-2.2234	0.524641	-4.23796	2.26e-05	0.00138695
LOC112532108	32.6892	2.01254	0.485517	4.14515	3.4e-05	0.00184782
LOC112532109	56.3975	-1.01704	0.347632	-2.92563	0.00343764	0.0368076
GAREM2	15.4342	-3.63824	1.25346	-2.90255	0.00370134	0.0384931
LOC770271	294.139	-5.89568	1.68816	-3.49237	0.000478751	0.0105701
SCARA5	78.1941	-1.37359	0.435891	-3.15122	0.00162589	0.0232108
SCARA3	19.009	2.59493	0.803988	3.22758	0.00124843	0.0197296
LOC107053184	136.993	-3.49436	0.847827	-4.12155	3.76e-05	0.00198145
DRC1	819.464	-2.11534	0.531218	-3.98206	6.83e-05	0.00300944
STMN4	186.375	-4.8504	1.48195	-3.27298	0.00106421	0.0177526
LOC101750809	53.915	-2.46694	0.478809	-5.15225	2.57e-07	7.36e-05
FBXO16	287.313	-2.18752	0.663454	-3.29716	0.000976666	0.0169721
INTS9	953.483	-0.806918	0.247825	-3.256	0.00112994	0.018423
KIF13B	2845.11	-0.623995	0.198551	-3.14275	0.00167371	0.0237056
PRSS55	50.4809	-3.01615	1.00502	-3.00109	0.00269016	0.0313275
MTMR9	4897.89	-1.65864	0.500387	-3.31472	0.000917336	0.0162401
BLK	21.3989	1.59103	0.549159	2.89721	0.00376503	0.0390056
EFHC1	840.037	-2.87832	0.656494	-4.38438	1.16e-05	0.000869428
RHAG	104.889	2.38468	0.584212	4.08188	4.47e-05	0.0022172
CENPQ	632.56	-1.50658	0.46577	-3.23461	0.00121808	0.0193688
ENPP4	1369.52	-2.18723	0.516916	-4.2313	2.32e-05	0.00141897
LOC101750714	33.9943	-3.45355	0.958986	-3.60125	0.00031669	0.00821002
KIF4A	2804.95	-1.15243	0.399554	-2.88428	0.00392309	0.0402479
BCORL1	1139.67	-0.885993	0.248185	-3.56989	0.000357135	0.00876266
CCNB3	701.677	-1.56939	0.451955	-3.47245	0.000515724	0.0110742
PIH1D3	922.016	-1.64267	0.501147	-3.27783	0.0010461	0.0176017
FRMPD3	358.575	-0.851601	0.298057	-2.85718	0.00427427	0.0424973
TMSB15B	2307.26	1.45426	0.42276	3.43992	0.000581879	0.0119807
LOC112532371	152.679	2.10613	0.424863	4.9572	7.15e-07	0.000132827
RPL36A	3818.25	0.66941	0.235934	2.83728	0.00454997	0.0443333
CENPI	445.664	-0.836431	0.284542	-2.93957	0.0032867	0.0357784
SMIM9	48.2319	-5.84511	1.99543	-2.92925	0.00339778	0.0365323
CXorf65	9.17975	-5.68543	1.79815	-3.16182	0.00156787	0.0226155
LOC101750051	9.8157	-4.21985	1.40689	-2.99941	0.00270499	0.0314205
RAP2C	695.415	0.580661	0.158994	3.65209	0.000260111	0.00727663
LOC107052050	258.657	-2.21632	0.520485	-4.25818	2.06e-05	0.00130281
ARHGEF6	266.851	1.21959	0.398511	3.06037	0.00221067	0.028008
PCDH19	303.453	0.938086	0.247133	3.79587	0.000147125	0.00501882
DIAPH2	1574.78	-2.13979	0.55217	-3.87523	0.000106522	0.00404021
LOC112532293	90.0496	-1.85568	0.357147	-5.19585	2.04e-07	6.22e-05
LOC100858845	302.541	-9.81917	2.25527	-4.35387	1.34e-05	0.000947451
VSIG10L	1338.71	1.36289	0.416624	3.27126	0.00107069	0.0178172
LOC101749773	827.979	-1.5294	0.513897	-2.97607	0.00291965	0.032914
LOC101751268	149.89	-1.09561	0.3325	-3.29508	0.000983939	0.0170285
ACSL4	650.908	-1.65093	0.48206	-3.42474	0.000615377	0.0124709
COL4A5	5859.24	1.27669	0.312487	4.0856	4.4e-05	0.00219405
COL4A6	7016.35	1.06594	0.341146	3.12458	0.00178059	0.0246194
LOC112532392	67.0021	-3.34306	0.816068	-4.09654	4.19e-05	0.00214205
SOWAHD	81.321	-3.88356	0.841299	-4.61615	3.91e-06	0.000437453
ATP1B4	263.628	-1.09347	0.330464	-3.30888	0.000936686	0.0165282
AKAP14	299.929	-4.71061	1.38127	-3.41034	0.000648818	0.0129137
IL1RAPL2	1610.71	0.67028	0.187835	3.56845	0.000359099	0.00876266
RNF128	280.589	-2.4993	0.838558	-2.98047	0.00287806	0.0326108
LOC112532284	71.2405	-1.38228	0.488682	-2.82858	0.00467547	0.0451411
FGB	223.624	-1.4482	0.482555	-3.00112	0.00268989	0.0313275
FGG	121.641	-1.76526	0.533384	-3.30955	0.000934471	0.0165053
GRIA2	628.452	0.660391	0.211753	3.11869	0.00181656	0.0247806
C4H4ORF45	94.8119	-5.9387	2.01523	-2.94692	0.0032096	0.0351087
2025-03-01	123.891	1.0445	0.340656	3.06614	0.00216839	0.0277061
CPE	243.555	1.19251	0.305383	3.90498	9.42e-05	0.00375602
LOC422426	2373.04	-2.18178	0.550735	-3.96159	7.45e-05	0.00314873
LOC107053226	37.8682	-2.22545	0.744662	-2.98854	0.00280309	0.0321455
PCDH10	124.546	-1.70085	0.470825	-3.61247	0.000303288	0.00800007
LOC112532428	49.0697	-2.76981	0.742229	-3.73175	0.000190157	0.00595804
LOC112532437	8.11194	-3.93743	1.2276	-3.20742	0.00133932	0.0206487
LOC107051809	221.279	-1.28931	0.317538	-4.06035	4.9e-05	0.00238356
ANAPC10	662.944	-1.05988	0.323663	-3.27466	0.00105791	0.0177316
MMAA	389.837	-0.645482	0.197492	-3.26839	0.0010816	0.0179043
EDNRA	880.691	1.04344	0.274674	3.79884	0.000145375	0.00500566
LOC107051778	19.5042	-3.31829	1.03525	-3.20531	0.00134917	0.0207282
LOC100857543	109.914	-3.76686	0.941818	-3.99957	6.35e-05	0.00284397
LRBA	1035.04	0.702868	0.172072	4.08474	4.41e-05	0.00219607
FBXW7	1034.54	-0.64584	0.208761	-3.09368	0.0019769	0.0262653
FHDC1	923.4	-0.685127	0.245693	-2.78855	0.00529438	0.0490404
SCLT1	1866.53	-1.51358	0.395113	-3.83076	0.00012775	0.00464021
LOC107051772	70.8714	-2.51149	0.542229	-4.63179	3.63e-06	0.000413362
PLK4	1115.25	-1.21108	0.418781	-2.89192	0.00382901	0.0396202
LOC107051770	15.2168	-3.826	1.09971	-3.47911	0.000503087	0.0108676
JADE1	904.915	-0.726213	0.239493	-3.0323	0.00242701	0.0296943
RPL34	4259.45	0.650527	0.164348	3.95822	7.55e-05	0.00317844
LEF1	160.061	1.5621	0.556646	2.80627	0.00501181	0.0472505
CFAP97	711.34	-0.847253	0.29733	-2.84953	0.00437835	0.0431855
CENPU	362.636	-0.955636	0.281085	-3.39982	0.000674308	0.0133205
WWC2	1168.38	0.752875	0.266897	2.82085	0.00478969	0.0457168
LOC107051748	68.165	-3.60472	0.864377	-4.17031	3.04e-05	0.00172335
SAP30	673.262	-1.02051	0.322135	-3.16796	0.00153511	0.0222465
WDR17	239.469	-2.09934	0.477811	-4.39367	1.11e-05	0.000840143
SPATA4	171.457	-4.61244	1.36808	-3.37147	0.000747679	0.0142693
LOC107051745	9.95291	-2.93996	0.996591	-2.95002	0.00317753	0.0348515
LOC107051735	18.9879	-3.99875	1.37724	-2.90346	0.00369069	0.0384122
HNRNPDL	2529.89	0.598457	0.17388	3.44179	0.000577876	0.0119496
COQ2	497.441	-1.38774	0.468645	-2.96118	0.00306466	0.0339772
GPAT3	2053.73	-0.594774	0.163098	-3.64673	0.000265595	0.00737281
LOC107051728	11.6504	-6.03348	2.11071	-2.85851	0.00425636	0.042413
TNKS	1551.95	-0.813427	0.291552	-2.78999	0.00527102	0.0488994
ERI1	1340.86	-1.73029	0.482937	-3.58285	0.000339872	0.00858785
CL2	11.7113	-2.76393	0.966538	-2.85962	0.00424149	0.0423286
NAAA	142.788	0.769457	0.260662	2.95193	0.00315793	0.0346911
CENPC	814.253	-1.17969	0.348988	-3.38031	0.000724037	0.0140261
FAT4	221.364	1.17021	0.386637	3.02664	0.00247286	0.0299828
FGF2	53.1717	-1.26643	0.441161	-2.87069	0.00409583	0.041316
BBS12	534.128	-1.22691	0.38398	-3.19525	0.0013971	0.0212333
PDE5A	709.062	1.27034	0.366555	3.46562	0.000529017	0.0112657
SEC24D	1252.44	-1.66949	0.422989	-3.94688	7.92e-05	0.00328641
NDST3	389.111	-1.14911	0.352227	-3.26243	0.00110461	0.0181576
PRSS12	57.958	-2.1065	0.596087	-3.53388	0.000409504	0.00942457
PITX2	306.698	-4.74859	1.62898	-2.91508	0.00355602	0.037584
CFI	54.4215	-1.87591	0.635535	-2.95171	0.00316021	0.0346949
LOC107053271	12.6975	-2.43457	0.803148	-3.03128	0.00243516	0.0297075
ADH1C	83.616	-2.30095	0.56214	-4.09319	4.25e-05	0.00214715
C4H4orf17	248.545	-3.63423	0.772791	-4.70274	2.57e-06	0.000332701
TRMT10A	729.813	-1.20409	0.426725	-2.82169	0.00477709	0.0457005
MTTP	123.134	-2.01243	0.464679	-4.33079	1.49e-05	0.0010335
LOC107053268	48.0452	-2.16742	0.710768	-3.0494	0.00229299	0.0286481
MANBA	1179.18	-1.4232	0.464466	-3.06416	0.00218279	0.0278446
LOC107049033	755.187	-3.04028	0.688255	-4.41737	9.99e-06	0.000786004
C4H4ORF47	417.451	-3.67123	1.16146	-3.16088	0.00157292	0.0226702
CCDC110	483.955	-1.90843	0.680244	-2.80551	0.00502368	0.0472867
LOC107053256	10.8294	-2.48456	0.889053	-2.79461	0.00519627	0.0484555
LOC101751736	30.6844	-1.9643	0.529049	-3.71288	0.00020491	0.00618148
DLC1	291.038	1.35403	0.428894	3.15703	0.00159383	0.02288
KIAA1456	148.433	-1.29628	0.355026	-3.65123	0.000260988	0.00727856
KIT	548.324	1.39218	0.469175	2.96729	0.00300433	0.0335189
PDGFRA	935.849	1.75249	0.467217	3.75091	0.000176193	0.00563819
LOC422757	222.341	0.838142	0.264567	3.16797	0.00153505	0.0222465
LRRC66	69.8617	-1.15979	0.409372	-2.8331	0.00460992	0.044748
COMMD8	389.608	0.675094	0.23823	2.8338	0.00459985	0.0446871
LOC101751352	59.0973	-2.42024	0.722746	-3.34867	0.000812015	0.0150565
WDR19	1085.76	-1.04503	0.332441	-3.1435	0.00166939	0.0236655
LOC112532439	42.2893	-1.53347	0.478893	-3.2021	0.00136428	0.0209361
LOC112532440	37.5317	-1.86499	0.64159	-2.90682	0.00365124	0.038143
LOC101747537	73.4739	1.28974	0.362928	3.55371	0.000379832	0.00906366
BOD1L1	3133.08	-1.03063	0.364761	-2.82548	0.00472093	0.0453293
LYAR	767.537	-1.53854	0.474096	-3.24522	0.00117361	0.0188615
PPP2R2C	203.989	-1.3808	0.388879	-3.55072	0.000384177	0.00912665
LOC107053300	135.295	-2.44488	0.541806	-4.51246	6.41e-06	0.000597855
CCDC96	270.436	-5.58352	1.36305	-4.09635	4.2e-05	0.00214205
HTRA3	317.031	1.464	0.408077	3.58756	0.000333792	0.00848179
H2AFB2	853.339	-10.0111	2.00876	-4.98374	6.24e-07	0.000123475
LOC101751220	147.255	0.916933	0.325737	2.81495	0.00487849	0.0463071
MFSD10	514.12	-2.40956	0.6106	-3.94622	7.94e-05	0.00328641
CFAP99	935.327	-1.29608	0.393548	-3.29333	0.000990078	0.0170834
POLN	806.454	-1.47997	0.389211	-3.80249	0.000143247	0.00497322
LOC112532421	40.0137	1.35639	0.439719	3.08467	0.0020378	0.0266657
LOC112532425	30.8038	-1.39406	0.445656	-3.12811	0.00175934	0.0245327
RNF212	248.659	-1.29202	0.354054	-3.6492	0.000263055	0.00731358
REEP1	142.759	-1.54475	0.405361	-3.81079	0.000138523	0.004903
KDM3A	1907.1	-0.928455	0.264808	-3.50615	0.000454646	0.0101545
LOC101748113	2086.77	-1.87303	0.659082	-2.84188	0.00448482	0.04396
LOC422928	219.225	-6.46814	1.63959	-3.94498	7.98e-05	0.00328641
UBOX5	746.963	-2.1799	0.661485	-3.29547	0.000982574	0.0170212
DYSF	1474.92	1.15148	0.29182	3.94586	7.95e-05	0.00328641
LBX2	314.37	-6.19756	1.60544	-3.86035	0.000113227	0.00423214
LOC112532430	17.3165	-5.71671	1.6021	-3.56825	0.000359376	0.00876266
LOC107056280	234.124	1.07688	0.328437	3.2788	0.0010425	0.0176017
WDR54	456.16	-1.60113	0.411863	-3.88752	0.000101273	0.0039492
C4H2orf81	154.57	-3.39833	0.828305	-4.10276	4.08e-05	0.00210748
CPXM1	385.66	-2.26288	0.600883	-3.76593	0.00016593	0.00542541
LOC107056279	44.9076	-8.96469	2.911	-3.07959	0.00207282	0.0269243
CARNS1	112.53	-1.50037	0.479466	-3.12924	0.00175259	0.0244631
VWCE	181.162	0.934114	0.334628	2.7915	0.00524645	0.0487719
PITPNM1	2503.13	-1.46186	0.432741	-3.37814	0.000729776	0.0140918
KNSTRN	768.73	-0.994323	0.294797	-3.3729	0.000743797	0.0142693
BAHD1	764.386	-1.17955	0.342744	-3.44149	0.000578524	0.0119496
PRLHR2	65.6159	-1.16817	0.366419	-3.18808	0.0014322	0.021413
KNL1	1215.78	-1.03746	0.282801	-3.66853	0.000243951	0.00697172
ANO9	153.012	-1.90454	0.491089	-3.8782	0.000105233	0.00403377
PKP3	104.359	-1.75591	0.549857	-3.1934	0.00140608	0.0212695
LOC107053353	467.994	1.39316	0.397084	3.50847	0.000450688	0.0101116
IFITM5	56.3192	1.91023	0.630956	3.02752	0.00246573	0.0299545
E2F8	1640.56	-1.49285	0.349924	-4.26621	1.99e-05	0.0012747
NELL1	73.2355	2.03973	0.611086	3.33787	0.000844237	0.0153658
GAS2	280.001	1.2398	0.440057	2.81736	0.00484201	0.0460445
KIF18A	776.373	-1.26819	0.336951	-3.76372	0.000167402	0.00545373
DCDC1	84.4486	-1.29132	0.417642	-3.09192	0.00198866	0.0263053
C11orf91	393.333	-4.52205	0.734488	-6.15674	7.43e-10	1.67e-06
LOC107053366	57.4574	-1.53548	0.48705	-3.15262	0.00161813	0.0231551
OVCH2	249.657	0.724135	0.248069	2.91909	0.00351051	0.037357
LOC107053372	143.628	-1.16679	0.410659	-2.84125	0.00449373	0.0440234
LOC107053373	97.0168	-1.11217	0.364435	-3.05175	0.00227513	0.0285238
LOC107053374	369.385	-1.4885	0.334828	-4.44557	8.77e-06	0.000724419
AMPD3	425.908	-1.52789	0.391756	-3.90011	9.61e-05	0.00380712
WEE1	4063.45	-1.09914	0.308835	-3.559	0.000372266	0.00891854
RIC3	2086.93	-1.00599	0.338328	-2.97342	0.00294504	0.0330991
SOX6	575.341	-1.61976	0.492855	-3.28647	0.0010145	0.0173244
LOC107053391	131.773	-1.21763	0.410354	-2.96725	0.00300472	0.0335189
LDHA	2638.13	-1.34983	0.406607	-3.31975	0.00090099	0.0160239
LOC107053392	34.8755	-3.09404	0.660948	-4.68121	2.85e-06	0.000356801
PTPN5	1361.98	-3.37129	0.656744	-5.13334	2.85e-07	7.54e-05
LOC770711	13.7679	-3.68037	0.925927	-3.9748	7.04e-05	0.00305792
LOC107053396	118.873	-0.925881	0.249925	-3.70464	0.00021169	0.00633786
LOC107053405	105.89	-2.15964	0.59706	-3.61713	0.000297887	0.00793321
BRSK2	159.316	-1.70498	0.576937	-2.95523	0.0031244	0.0344277
LOC107053406	20.4452	-4.57465	1.41581	-3.23112	0.00123305	0.0195552
TOLLIP	6462.94	-0.791474	0.275769	-2.87006	0.00410395	0.0413701
LOC107053414	101.41	-1.944	0.61035	-3.18506	0.00144723	0.0215247
MUC2	143.714	-1.19527	0.423851	-2.82003	0.00480198	0.045798
LOC107053409	54.8599	-1.4933	0.458149	-3.25942	0.00111641	0.0182516
LOC107053423	67.6703	-2.73002	0.659595	-4.13893	3.49e-05	0.00187651
LOC107053422	183.193	-3.30135	0.641559	-5.14583	2.66e-07	7.47e-05
TESMIN	366.968	-3.04145	0.705078	-4.31364	1.61e-05	0.001084
BEST1	192.737	0.743943	0.223873	3.32306	0.000890362	0.0158662
LPXN	144.892	-1.16886	0.327596	-3.56798	0.000359748	0.00876266
INCENP	3138.37	-1.05963	0.307038	-3.45113	0.000558241	0.0117184
ABTB2	562.417	-3.14222	0.572209	-5.49138	3.99e-08	1.95e-05
LOC101751606	25.0781	-2.46461	0.74209	-3.32117	0.000896418	0.0159584
RAG2	180.689	-0.623482	0.221568	-2.81396	0.00489359	0.0463772
C5H11orf74	471.579	-2.12642	0.728204	-2.92009	0.00349927	0.0373476
C5H11ORF96	359.766	0.999704	0.257917	3.87607	0.000106158	0.00403488
LOC107053450	34.4206	-2.40576	0.709154	-3.39245	0.000692717	0.0135948
LOC107053449	20.4711	-3.68113	1.00207	-3.67351	0.000239238	0.00690723
LOC107053448	44.7349	-3.24017	0.833192	-3.88887	0.000100713	0.00393589
MIR1725	164.583	-2.8723	0.57182	-5.02309	5.08e-07	0.000111716
CKAP5	4682.19	-1.0651	0.350959	-3.03483	0.00240669	0.0295965
VPS18	1282.98	-1.12233	0.357306	-3.14108	0.00168326	0.0238034
CHAC1	27.6445	-2.29348	0.757409	-3.02806	0.00246125	0.0299204
NUSAP1	1605.4	-1.00549	0.299355	-3.35887	0.000782606	0.0147462
LOC771422	252.971	-0.980468	0.29839	-3.28586	0.00101673	0.017332
MAPKBP1	2590.92	-2.1867	0.484275	-4.51542	6.32e-06	0.000597855
ROM1	427.012	-1.70977	0.490207	-3.48785	0.000486914	0.0106567
DNAL1	641.014	-0.584229	0.206004	-2.83601	0.00456804	0.0444373
LOC100857840	154.945	-2.89535	0.81835	-3.53804	0.000403113	0.0093348
SYNJ2BP	715.698	-0.95282	0.335736	-2.838	0.00453966	0.0442949
SMOC1	278.125	-0.911339	0.294277	-3.09688	0.00195572	0.0260801
LOC101749472	15.8299	-3.90962	0.974996	-4.00988	6.07e-05	0.00277782
LOC423277	221.577	-3.33459	0.744584	-4.47846	7.52e-06	0.000651207
BMF	768.271	-2.5166	0.458966	-5.48319	4.18e-08	1.98e-05
FSIP1	296.052	-3.05413	0.680269	-4.4896	7.14e-06	0.000636432
LOC107053495	20.8406	-4.62451	1.31241	-3.52367	0.00042562	0.0097186
CHRM5	87.6028	-1.69271	0.468777	-3.61092	0.000305114	0.00802473
RYR3	42.9665	-2.25328	0.600682	-3.75121	0.000175984	0.00563819
LOC107053497	18.8401	-3.92779	1.23752	-3.17392	0.00150393	0.0220821
SCG5	17.7784	-6.65076	1.76915	-3.75929	0.000170397	0.00551143
ARHGAP11A	962.27	-1.18143	0.379523	-3.11293	0.00185238	0.025135
FOXG1	21.1423	-3.90598	0.901439	-4.33305	1.47e-05	0.00102688
COCH	103.845	2.3365	0.772828	3.02331	0.00250029	0.0301305
AP4S1	140.173	-0.941391	0.338408	-2.78182	0.00540547	0.049813
SPTSSA	263.506	0.705011	0.214562	3.28582	0.00101687	0.017332
BAZ1A	2484.99	-1.45664	0.443765	-3.28245	0.00102907	0.0174739
NFKBIA	422.503	0.702046	0.211596	3.31786	0.000907084	0.0160965
TTC6	262.286	-2.72373	0.761113	-3.57861	0.000345422	0.0086673
LOC107053516	180.758	-1.97661	0.325157	-6.07895	1.21e-09	1.84e-06
ENTPD5	1830.12	-2.66799	0.584998	-4.56068	5.1e-06	0.000527922
BBOF1	492.062	-2.63059	0.671441	-3.91784	8.93e-05	0.00359303
NPC2	870.904	0.681299	0.206618	3.29739	0.000975889	0.0169721
PROX2	96.1812	-1.46161	0.47818	-3.05661	0.00223859	0.0282357
ACYP1	589.185	-1.20827	0.396094	-3.05047	0.00228481	0.0286054
ZC2HC1C	509.657	-1.64977	0.514609	-3.20587	0.00134655	0.0207264
LOC112532480	68.7248	-1.80812	0.55976	-3.23018	0.00123712	0.0195813
C5H14orf1	456.319	0.599065	0.197516	3.033	0.00242133	0.0296943
TGFB3	924.379	1.33524	0.38457	3.47205	0.000516508	0.0110779
ESRRB	47.51	-1.62652	0.533282	-3.05002	0.00228824	0.0286086
LOC107053519	227.873	-2.67003	0.476894	-5.5988	2.16e-08	1.3e-05
LRRC74A	50.6403	-3.17008	0.789544	-4.01508	5.94e-05	0.00274514
LOC772017	413.045	-3.01804	0.68187	-4.42612	9.59e-06	0.000767767
SAMD15	118.342	-3.27154	0.76664	-4.26737	1.98e-05	0.00127264
NOXRED1	110.204	-3.03244	0.945065	-3.20871	0.00133331	0.0206366
LOC107053523	113.294	-1.51481	0.5046	-3.00199	0.00268217	0.0312966
KCNK10	38.6427	-1.84948	0.641869	-2.88141	0.00395905	0.040456
LOC112532562	81.0054	-2.67635	0.567371	-4.7171	2.39e-06	0.000319256
EFCAB11	234.196	-2.28938	0.461184	-4.96414	6.9e-07	0.000130862
LOC112532490	86.9	-3.35081	0.681007	-4.92037	8.64e-07	0.000148215
LOC112532582	42.5765	-1.3841	0.456398	-3.03265	0.00242418	0.0296943
LOC100857397	87.4701	-1.90503	0.566359	-3.36364	0.00076921	0.0145875
LOC112532483	81.2354	-1.5223	0.453964	-3.35336	0.000798377	0.0148942
DICER1	630.176	0.706052	0.231223	3.05355	0.00226149	0.0284038
AK7	618.14	-2.96614	0.596794	-4.97012	6.69e-07	0.000128244
CCNK	819.387	-1.1271	0.353051	-3.19245	0.00141071	0.0212859
DEGS2	53.3106	-1.65748	0.43479	-3.81213	0.000137773	0.00488605
LOC107053551	102.536	-1.00164	0.331382	-3.02262	0.00250594	0.0301583
MOK	461.467	-1.00902	0.339686	-2.97046	0.00297354	0.0332948
LOC107053557	186.956	-0.947541	0.267028	-3.54847	0.000387478	0.00912665
CKB	9532.18	-2.53021	0.542234	-4.66626	3.07e-06	0.000370875
CDCA4	1182.31	-1.08895	0.303247	-3.59095	0.000329469	0.00841945
LOC101751389	266.675	-2.03343	0.542474	-3.74845	0.000177931	0.00568369
LOC107053569	14.3071	-5.38997	1.83834	-2.93197	0.00336815	0.0363357
ZBTB1	632.032	0.654632	0.188512	3.47263	0.00051539	0.0110742
LOC107053593	43.3893	-1.73439	0.54756	-3.16749	0.0015376	0.0222501
LOC101748431	28.3928	-2.65064	0.791793	-3.34764	0.000815034	0.0150565
SIX6	39.7701	-1.81354	0.583179	-3.10975	0.00187243	0.0252687
C14ORF39	716.355	-1.98161	0.627341	-3.15874	0.0015845	0.0227825
LOC107053579	43.331	-2.76002	0.991588	-2.78343	0.00537873	0.049694
LOC101750580	321.885	-1.3574	0.453731	-2.99165	0.00277477	0.0319426
LRRC9	382.763	-1.3349	0.446335	-2.99081	0.00278235	0.0319962
LOC112532521	147.259	-1.68254	0.577212	-2.91495	0.00355749	0.037584
FBXO34	1530.47	-1.00012	0.333103	-3.00242	0.0026784	0.0312728
DLGAP5	2356.26	-0.918576	0.313787	-2.92738	0.00341826	0.0367005
CDKN3	585.997	-2.12039	0.504647	-4.20173	2.65e-05	0.00155952
DNAAF2	517.291	-1.64363	0.38102	-4.31377	1.6e-05	0.001084
LOC107051812	20.8692	-4.60669	1.28918	-3.57336	0.00035243	0.00876266
STYX	823.12	-1.20747	0.379567	-3.18118	0.00146677	0.0216957
LOC107051815	27.6793	-3.69321	1.07949	-3.42124	0.000623359	0.0125902
LOC112532690	47.1984	-2.26134	0.773074	-2.92512	0.00344321	0.0368366
LOC101747373	342.783	0.840934	0.223762	3.75816	0.000171169	0.00552649
PHYHIPL	182.101	-1.41513	0.42512	-3.32878	0.000872266	0.0156677
LOC112532674	18.4404	-2.56985	0.834014	-3.08131	0.00206094	0.026828
LOC101749937	30.425	-2.04066	0.640777	-3.18466	0.00144923	0.0215247
LOC107053617	102.115	-1.52709	0.4134	-3.69397	0.000220778	0.00649923
OGDHL	1015.26	-1.02884	0.336348	-3.05885	0.0022219	0.0281107
DYDC1	406.659	-3.89445	1.27193	-3.06184	0.00219982	0.0279293
TMEM254	1543.46	-1.28129	0.419243	-3.05621	0.00224156	0.0282357
SLC22A15L	145.781	1.0819	0.352256	3.07136	0.00213088	0.0274214
JMJD1C	3257.11	-0.95153	0.306422	-3.10529	0.00190091	0.0255763
C6H10orf107	369.126	-3.15123	0.702877	-4.48333	7.35e-06	0.000639579
RHOBTB1	98.4743	-1.81294	0.560221	-3.23611	0.00121172	0.019322
LOC112532726	37.3875	-1.39175	0.492316	-2.82694	0.00469945	0.0452755
PRKG1	395.257	0.782774	0.255498	3.06371	0.00218607	0.0278531
LOC112532614	67.2096	-1.86069	0.54562	-3.41023	0.000649093	0.0129137
MYPN	122.631	-3.33172	0.760452	-4.38124	1.18e-05	0.000872934
LOC107052122	83.978	-1.7794	0.420309	-4.23354	2.3e-05	0.00140966
LOC112532634	7.96129	-3.12077	1.0792	-2.89176	0.00383095	0.0396202
LOC107053648	57.7129	2.20874	0.619124	3.56753	0.000360363	0.00876266
TYSND1	287.447	0.712321	0.229761	3.10027	0.00193347	0.0258772
SGPL1	1986.87	2.07432	0.621221	3.3391	0.000840495	0.0153418
C6H10orf54	46.3716	1.42518	0.506172	2.81561	0.00486851	0.0462611
LOC101749404	85.1688	-1.46891	0.413895	-3.549	0.000386703	0.00912665
LOC107050073	32.4754	-1.69983	0.466925	-3.64047	0.000272138	0.00748524
LOC107053660	35.9155	-3.07029	0.915559	-3.35346	0.000798074	0.0148942
LOC112532619	489.802	-2.01443	0.65263	-3.08664	0.00202435	0.0266016
LOC112532633	274.154	-2.25099	0.664909	-3.38542	0.000710698	0.0138571
LOC112532618	115.491	-2.04543	0.65617	-3.11722	0.00182566	0.0248422
ZCCHC24	425.815	1.17914	0.359433	3.28056	0.00103601	0.0175363
ANXA7	285.736	1.06183	0.345404	3.07417	0.0021109	0.0272421
ZP4	72.6445	-3.9443	0.849757	-4.64168	3.46e-06	0.000401684
TLL2	189.372	-4.13135	0.721323	-5.72747	1.02e-08	7.99e-06
LOC107053675	23.286	-2.79921	0.601499	-4.65373	3.26e-06	0.000383853
ELOVL3	201.825	1.59302	0.553814	2.87646	0.00402168	0.0408425
PITX3	15.8243	-3.94229	1.17458	-3.35634	0.000789804	0.014822
SEC31B	2053.76	-0.639361	0.221908	-2.8812	0.00396169	0.040456
PKD2L1	95.5103	0.861473	0.296829	2.90225	0.00370487	0.0384931
ALOX5	67.4892	1.40663	0.482606	2.91466	0.00356075	0.037584
WASHC2C	2591.07	0.857612	0.303497	2.82577	0.00471678	0.0453293
CXCL12	204.791	0.949485	0.263837	3.59875	0.000319746	0.00824113
ANKRD22	23.7834	-4.7809	1.2783	-3.74004	0.000183991	0.0058154
STAMBPL1	639.288	-5.10585	1.13449	-4.50055	6.78e-06	0.000610547
KIF20B	2031.63	-1.28711	0.405441	-3.1746	0.00150042	0.0220487
KIF20BL	413.463	-3.28149	0.622453	-5.27186	1.35e-07	4.77e-05
LOC112532706	39.4015	-2.66393	0.74591	-3.57139	0.000355098	0.00876266
LOC112532697	62.014	-3.09157	0.725221	-4.26293	2.02e-05	0.00128824
MYOF	150.12	-2.52446	0.626627	-4.02865	5.61e-05	0.00260479
LOC112532682	126.451	-5.16096	0.821307	-6.28384	3.3e-10	8.5e-07
CYP26C1	9.95939	-2.7254	0.851487	-3.20076	0.00137067	0.0209556
LOC101750135	54.7487	-2.53198	0.437044	-5.79342	6.9e-09	6.54e-06
LOC107053702	68.6105	-1.68199	0.513123	-3.27796	0.00104562	0.0176017
LOC100859611	53.9375	-2.3576	0.704358	-3.34716	0.000816432	0.0150565
LOC101750724	666.581	2.12022	0.740495	2.86324	0.00419333	0.042064
MARVELD1	315.608	1.12845	0.324923	3.47296	0.000514748	0.0110742
ARHGAP19	1009.19	-2.02376	0.430679	-4.699	2.61e-06	0.000334045
SLIT1	75.4919	-2.28945	0.821893	-2.78558	0.00534314	0.0493905
DPCD	498.87	-1.47204	0.48822	-3.01512	0.00256874	0.0304512
TLX1	60.0577	-5.27965	1.12993	-4.67254	2.98e-06	0.000369644
CALHM2	25.4167	1.65586	0.583976	2.83549	0.00457551	0.0444859
COL17A1	136.348	-1.81481	0.442964	-4.09697	4.19e-05	0.00214205
CFAP43	1072.75	-2.1618	0.570178	-3.79145	0.000149768	0.00506517
GSTO1	419.429	-3.74613	0.736699	-5.08501	3.68e-07	9.07e-05
CFAP58	339.56	-5.35476	1.18633	-4.51371	6.37e-06	0.000597855
MXI1	1329.24	-0.789226	0.273491	-2.88574	0.00390489	0.0401315
ENO4	243.804	-3.41021	0.767411	-4.44379	8.84e-06	0.000727129
LOC107053724	21.3292	-1.79979	0.610618	-2.94749	0.00320365	0.035065
NANOS1	120.075	1.27083	0.268298	4.73662	2.17e-06	0.000301157
GRK5	244.727	-1.23647	0.291683	-4.23908	2.24e-05	0.00138473
LOC101749495	28.8673	-3.49441	0.986291	-3.54298	0.000395633	0.0092364
LOC101749597	91.0915	-1.17487	0.372463	-3.15433	0.00160865	0.023056
TACC2	392.672	-0.747366	0.245826	-3.04022	0.00236404	0.029228
IKZF5	675.042	-1.5205	0.47398	-3.20794	0.00133687	0.0206487
BCCIP	423.844	0.607024	0.196779	3.08479	0.00203693	0.0266657
EBF3	45.5895	-3.58549	0.946932	-3.78643	0.000152827	0.00512724
DPYSL4	237.255	-2.12705	0.559305	-3.80302	0.000142944	0.00497322
LOC112532753	106.407	-2.59474	0.503428	-5.15413	2.55e-07	7.36e-05
TFPI	268.784	-0.965789	0.270604	-3.56901	0.000358326	0.00876266
LOC112532756	33.3597	-2.26149	0.757544	-2.9853	0.00283302	0.0323786
LOC107056600	932.92	-1.19598	0.363887	-3.28669	0.00101371	0.0173244
LOC107053790	22.184	-3.78007	1.01447	-3.72616	0.000194417	0.00600792
MAP2	445.159	-1.74053	0.413674	-4.20749	2.58e-05	0.00153537
LOC107053789	244.659	-0.874433	0.300851	-2.90653	0.00365467	0.038143
RBM44	1957.56	-0.916191	0.308756	-2.96736	0.00300365	0.0335189
RAB17	31.4036	-2.08328	0.639976	-3.25524	0.00113296	0.0184385
COL6A3	2905.26	1.42664	0.340434	4.19065	2.78e-05	0.00160619
IQCA1	322.822	-2.3331	0.695297	-3.35554	0.000792092	0.0148495
TWIST2	93.5789	1.95976	0.597993	3.27722	0.00104835	0.0176186
COL6A1	4124.75	0.69354	0.224277	3.09234	0.00198587	0.0263053
COL6A2	6259.18	0.73638	0.237579	3.09952	0.00193834	0.0258867
C7H21orf58	75.0766	-2.01583	0.683346	-2.94994	0.00317834	0.0348515
LOC101747789	300.755	-1.16805	0.347237	-3.36384	0.000768651	0.0145875
MYO1B	510.211	0.633161	0.20355	3.1106	0.00186709	0.0252533
DNAH7	1937.23	-2.94856	0.588672	-5.00884	5.48e-07	0.00011544
C7H2ORF69	545.683	-1.04806	0.304422	-3.4428	0.000575735	0.0119298
LOC101750804	66.0575	-4.56756	0.996803	-4.58221	4.6e-06	0.000496335
KCTD18	530.528	-1.15629	0.227675	-5.07872	3.8e-07	9.25e-05
SGO2	1108.05	-1.76852	0.336722	-5.25218	1.5e-07	4.92e-05
LOC112532833	57.8778	1.36588	0.400542	3.41009	0.00064941	0.0129137
TRAK2	1044.5	-0.759094	0.235835	-3.21875	0.00128752	0.020188
FZD5	83.0551	-1.13249	0.386936	-2.92682	0.0034245	0.0367456
MDH1B	1052.17	-2.1906	0.529657	-4.13589	3.54e-05	0.00189584
DYTN	165.591	-1.61003	0.393589	-4.09064	4.3e-05	0.00216007
NRP2	444.884	1.04044	0.369667	2.81454	0.00488473	0.0463372
RAPH1	836.056	-1.19853	0.388755	-3.08299	0.00204929	0.0267343
LOC424111	877.65	-1.07609	0.328636	-3.27442	0.00105879	0.0177316
PLEKHA3	1503.76	-0.757417	0.203559	-3.72088	0.000198529	0.00608283
TTC30B	484.815	-1.38639	0.395061	-3.5093	0.00044928	0.0100926
LOC107053812	177.056	-1.89112	0.432772	-4.36978	1.24e-05	0.000906749
HOXD10	6.71575	-6.22289	1.79457	-3.46762	0.000525086	0.0112351
HOXD11	60.7145	-4.25237	1.00079	-4.24901	2.15e-05	0.00132935
GPR155	595.942	-1.00818	0.271387	-3.71493	0.000203259	0.00617523
LOC101748000	152.909	-1.4379	0.492568	-2.91919	0.00350941	0.037357
METAP1D	121.446	-0.804046	0.278951	-2.88239	0.00394666	0.0403775
MYO3B	293.298	-0.819019	0.238409	-3.43536	0.000591775	0.0121015
CCDC173L	380.984	-2.2642	0.640688	-3.53401	0.000409306	0.00942457
SPC25	733.025	-0.850079	0.277439	-3.06402	0.00218386	0.0278446
CERS6	206.236	-1.64492	0.429794	-3.82723	0.000129594	0.00468827
STK39	600.839	-0.781852	0.24604	-3.17775	0.00148425	0.0219003
CSRNP3	199.723	-3.42698	0.777759	-4.40622	1.05e-05	0.000806438
LOC107053842	21.9744	-5.02257	1.29669	-3.87337	0.00010734	0.0040627
SCN2A	200.305	-0.815355	0.288494	-2.82625	0.00470972	0.0453066
FIGN	366.863	-0.624594	0.192441	-3.24564	0.00117189	0.0188507
TBR1	16.2264	-6.51707	1.71242	-3.80576	0.000141369	0.00495507
LOC107053834	15.8489	-6.48355	2.07594	-3.1232	0.00178899	0.024649
SLC4A3	1657.32	-1.99611	0.548813	-3.63714	0.000275678	0.00754793
INHA	1346.55	0.798539	0.256574	3.11231	0.00185629	0.025145
ASIC4	368.141	-1.38644	0.398465	-3.47945	0.000502445	0.0108668
DES	558.466	0.822456	0.249775	3.29278	0.000992007	0.017086
TUBA4B	64.0831	-1.85374	0.636688	-2.91154	0.00359647	0.0377588
TUBA4A	124.532	-2.43764	0.765432	-3.18466	0.00144924	0.0215247
CFAP65	753.196	-5.87496	1.33163	-4.41187	1.02e-05	0.000795823
STK36	330.408	-0.834289	0.28927	-2.88412	0.00392515	0.0402479
VIL1	23.3498	-2.21165	0.72906	-3.03356	0.00241688	0.0296943
SLC11A1	90.3227	-2.77075	0.672102	-4.12252	3.75e-05	0.00197993
CATIP	224.401	-4.39238	0.834426	-5.26395	1.41e-07	4.88e-05
LOC107053886	43.964	-1.93222	0.387066	-4.99198	5.98e-07	0.000119633
CYP27C1	93.3219	-1.77191	0.518201	-3.41935	0.000627716	0.0126216
LOC107053882	194.677	-2.19904	0.427758	-5.14086	2.73e-07	7.47e-05
ARHGEF1	232.974	-1.61686	0.370941	-4.35882	1.31e-05	0.000934872
LOC107053877	349.35	-3.60015	0.644484	-5.5861	2.32e-08	1.35e-05
MYLK	2540.03	1.12149	0.336591	3.33192	0.000862491	0.0156106
AMHR2	233.451	1.5467	0.471548	3.28005	0.00103787	0.0175406
GPD1L2	261.152	-2.87206	0.76931	-3.7333	0.00018899	0.00595098
CFAP221	315.839	-2.66299	0.675331	-3.94324	8.04e-05	0.00329035
SCTR	73.4925	-1.72134	0.578076	-2.9777	0.00290418	0.0327894
LYPD1	215.278	-0.925221	0.331555	-2.79055	0.00526191	0.0488541
LOC107053866	43.2882	-3.23392	0.81564	-3.96489	7.34e-05	0.00313487
ACMSD	65.1454	-1.62553	0.525855	-3.09121	0.00199342	0.0263488
MAP3K19	310.232	-1.8205	0.518698	-3.50975	0.000448522	0.0100881
HNMT	152.115	1.09262	0.389373	2.80609	0.0050146	0.0472505
KYNU	292.166	1.82407	0.638505	2.85679	0.00427952	0.0425058
LOC107053855	150.031	-2.46681	0.867799	-2.8426	0.00447474	0.043909
LOC107053851	90.4515	-1.50945	0.430053	-3.50991	0.000448263	0.0100881
LOC101747267	16.1182	-2.97329	1.03201	-2.88106	0.00396341	0.040456
RBM43	1055.52	-0.943825	0.31892	-2.95944	0.00308202	0.0341276
LOC101748276	78.4414	-2.45589	0.776653	-3.16214	0.00156615	0.0226155
UPP2	184.622	-1.29989	0.403305	-3.22308	0.00126818	0.0199717
NTNG1	34.6788	2.20361	0.741526	2.97172	0.00296134	0.0331995
VAV3	283.476	1.05775	0.261024	4.05233	5.07e-05	0.00244278
AKNAD1	126.638	-1.70955	0.487502	-3.50676	0.000453605	0.0101517
LOC107053920	351.901	-0.970387	0.282123	-3.43959	0.00058259	0.0119817
LHX9	270.006	1.02007	0.361579	2.82117	0.00478493	0.045708
KCNT2	715.919	-1.58249	0.48714	-3.24853	0.00116002	0.0187435
RGS2	587.817	0.936339	0.329951	2.83781	0.00454237	0.0442949
C8H1ORF111	266.611	-5.44927	1.47651	-3.69064	0.000223689	0.00657419
C8H14ORF80	412.446	-0.850059	0.285487	-2.97757	0.00290539	0.0327894
PACS2	1431.66	-1.9052	0.553267	-3.44354	0.000574143	0.0119298
PRKAB2	877.953	-2.40065	0.554954	-4.32585	1.52e-05	0.00104885
LOC101749424	134.137	-1.24529	0.336265	-3.70329	0.000212823	0.00633786
SUCO	3785.72	-1.1303	0.365029	-3.09647	0.00195837	0.0260961
MYOC	345.069	1.17602	0.33531	3.50726	0.000452743	0.0101451
LOC107053934	22.7988	-2.29424	0.674037	-3.40373	0.000664722	0.013189
SCYL3	946.332	-0.984871	0.341709	-2.88219	0.00394918	0.0403793
MGST3	1247.64	-1.11659	0.292114	-3.82245	0.000132135	0.00475158
RGS8	23.0415	-2.00608	0.701103	-2.86132	0.00421887	0.0422096
RGSL1	108.855	-4.64528	1.43116	-3.24582	0.00117112	0.0188507
GLUL	337.64	0.771991	0.255118	3.02601	0.00247804	0.0299828
XPR1	1239.15	-1.62604	0.545306	-2.98188	0.0028648	0.032604
QSOX1	1191.7	-0.759721	0.273182	-2.78101	0.005419	0.0498615
TOR1AIP1	499.269	0.670174	0.238607	2.80869	0.00497431	0.0470184
LOC101748818	101.29	-1.4119	0.393443	-3.58857	0.0003325	0.00848179
PLA2G4A	501.746	0.792962	0.265147	2.99065	0.00278388	0.0319962
LOC107053980	72.9347	-1.85877	0.656576	-2.83101	0.00464012	0.0449685
TRMT13	339.479	-1.21122	0.399774	-3.02977	0.00244744	0.0298128
SASS6	975.685	-0.982621	0.306304	-3.20799	0.00133667	0.0206487
SNX7	341.25	1.32654	0.366897	3.61557	0.000299683	0.00793321
LOC101750449	11.0698	-5.9585	2.07219	-2.87545	0.00403448	0.0409033
BCAR3	470.177	-2.33529	0.476487	-4.90106	9.53e-07	0.000156119
GFI1	592.839	-3.40299	0.614193	-5.54058	3.01e-08	1.66e-05
C8H1ORF146	181.403	-1.51023	0.517782	-2.91673	0.00353721	0.0375081
SH3GLB1	1575.19	-0.957852	0.326987	-2.92933	0.00339697	0.0365323
ODF2L	1152.45	-5.50493	1.434	-3.83886	0.000123606	0.00454467
WDR63	445.915	-3.00632	0.738398	-4.07141	4.67e-05	0.00231287
LOC107053986	10.0219	-3.50412	1.16252	-3.01424	0.00257626	0.0304954
LOC771247	43.3461	-2.04586	0.630184	-3.24645	0.00116854	0.0188305
LOC101751862	211.985	-6.06749	0.851029	-7.1296	1.01e-12	1.31e-08
LOC112532940	7.32848	-3.37265	1.20477	-2.79943	0.00511935	0.0479367
LOC107053987	12.7206	-3.08715	1.02189	-3.02103	0.00251917	0.0302309
VTG3	59.5115	-1.71207	0.613851	-2.78906	0.0052862	0.0489898
SPATA1	232.142	-0.827099	0.207815	-3.97997	6.89e-05	0.00302856
TTLL7	866.28	-1.40384	0.376314	-3.73051	0.000191094	0.00596664
NEXN	391.491	-2.03047	0.519899	-3.90552	9.4e-05	0.00375598
LOC112532914	111.25	-0.937698	0.321976	-2.91232	0.00358754	0.0377077
FAM183A	227.114	-5.48845	1.30482	-4.2063	2.6e-05	0.00153841
CFAP57	1032.8	-2.22892	0.669927	-3.3271	0.000877539	0.0157467
CDC20	1211.22	-1.79811	0.516522	-3.48119	0.000499193	0.0108094
C1orf228	201.595	-1.85122	0.548314	-3.37621	0.000734925	0.0141306
KIF2C	1961.86	-1.47796	0.518573	-2.85005	0.00437123	0.0431831
LOC107054055	118.787	-1.10967	0.358566	-3.09474	0.00196987	0.0261913
PIK3R3	1978.42	-1.28973	0.321604	-4.01031	6.06e-05	0.00277782
CYP4B7	12.4652	-3.54334	0.84954	-4.17089	3.03e-05	0.00172335
SPATA6	1181.06	-0.972773	0.333194	-2.91954	0.00350549	0.0373477
LOC107054039	357.343	-3.34303	0.592036	-5.64667	1.64e-08	1.05e-05
ORC1	850.793	-1.10644	0.353768	-3.12758	0.00176254	0.0245394
ZYG11B	552.06	-0.66647	0.197442	-3.37553	0.000736742	0.0141505
COA7	290.132	-1.31511	0.368433	-3.56948	0.000357689	0.00876266
CDCP2	118.379	1.59278	0.399535	3.9866	6.7e-05	0.00297427
LOC107054031	81.5946	-2.1089	0.451637	-4.66945	3.02e-06	0.000369813
FGGY	251.733	-1.76677	0.440121	-4.01429	5.96e-05	0.00274736
LOC100859636	325.34	-2.28966	0.374847	-6.10825	1.01e-09	1.84e-06
LOC112532904	20.7242	-1.61914	0.58116	-2.78604	0.00533556	0.0493457
ITGB3BP	284.932	-0.717539	0.185109	-3.8763	0.000106058	0.00403488
EFCAB7	273.644	-0.817741	0.288091	-2.83848	0.0045329	0.0442627
LOC107054017	93.4328	-1.04867	0.364623	-2.87605	0.00402692	0.0408727
WDR78	505.573	-3.73451	0.728676	-5.12506	2.97e-07	7.56e-05
RPE65	46.8374	-2.24885	0.607111	-3.70418	0.000212074	0.00633786
DEPDC1	840.076	-1.46506	0.433406	-3.38034	0.000723959	0.0140261
LRRC7	137.076	-1.09582	0.336733	-3.25426	0.00113687	0.0184522
ANKRD13C	3094.93	-1.22635	0.339115	-3.61633	0.000298809	0.00793321
FPGT	260.324	1.21832	0.389341	3.12917	0.00175299	0.0244631
LOC424727	318.149	-1.75174	0.505436	-3.4658	0.000528665	0.0112657
PPP2R3A	804.013	0.971801	0.261097	3.72199	0.000197659	0.00607586
EFHD1	360.507	0.837536	0.26354	3.17802	0.00148282	0.0218971
NGEF	276.239	-1.59332	0.520609	-3.06049	0.00220972	0.028008
MAP6D1	134.898	-1.8175	0.389675	-4.66415	3.1e-06	0.00037221
SENP2	1137.7	-1.18908	0.409363	-2.90471	0.00367592	0.0383027
CEP19	592.717	-1.09021	0.371732	-2.93278	0.00335937	0.0362844
KIF1A	373.849	-1.91815	0.434761	-4.41197	1.02e-05	0.000795823
AGXT	23.5129	-3.43507	0.801727	-4.28459	1.83e-05	0.00119939
LOC107051862	8.20402	-3.14829	1.07895	-2.91794	0.00352357	0.0374007
PASK	1678.65	-1.82231	0.393818	-4.62729	3.7e-06	0.000419781
PPP1R7	3148.25	-1.26129	0.43215	-2.91865	0.00351553	0.0373883
DGKG	40.7885	2.02794	0.649747	3.12112	0.00180165	0.0247209
PRR19	426.415	-3.00486	0.632756	-4.74885	2.05e-06	0.000287941
ITM2C	257.528	0.91874	0.311475	2.94964	0.00318144	0.0348642
LOC101748697	61.7926	-2.65041	0.677268	-3.91338	9.1e-05	0.00364376
TRIM42	203.438	-7.12036	1.81368	-3.92592	8.64e-05	0.00348999
LOC107051851	25.3864	-3.12353	0.635104	-4.91814	8.74e-07	0.000148496
LOC107051850	34.0135	-1.91855	0.572331	-3.35216	0.000801836	0.014908
SCG2	332.146	1.48477	0.41092	3.61329	0.000302331	0.00798651
SLC19A3	69.0818	-1.30179	0.397523	-3.27476	0.00105753	0.0177316
THT2L	45.2115	-1.35745	0.475451	-2.85508	0.00430262	0.0426438
DAW1	820.303	-2.02872	0.543103	-3.73542	0.000187404	0.0059129
SPHKAP	271.286	-4.26573	0.62964	-6.77488	1.25e-11	5.61e-08
DNER	347.995	-1.77786	0.504801	-3.52191	0.00042845	0.00975849
LOC107051833	274.716	-2.3608	0.471162	-5.01058	5.43e-07	0.00011544
PLS1	143.073	-1.38246	0.356086	-3.88238	0.000103439	0.00398573
LOC107054103	32.5135	-1.5274	0.466516	-3.27406	0.00106013	0.0177316
CCDC50	1821.69	0.86022	0.254382	3.38161	0.000720621	0.01399
GMNC	92.0345	-1.53967	0.510167	-3.01798	0.00254468	0.0302874
LOC100857766	147.926	-5.30614	1.65101	-3.21388	0.00130953	0.0204237
LOC424919	64.2539	1.6179	0.423572	3.81966	0.000133635	0.00477693
IQCG	389.671	-3.20655	0.703311	-4.55922	5.13e-06	0.000528576
COPS7B	1621.29	-0.955745	0.33408	-2.86083	0.00422534	0.0422206
LOC107054091	81.5158	-1.17528	0.305731	-3.84416	0.000120964	0.00445662
MCF2L2	311.691	-1.00993	0.18821	-5.36599	8.05e-08	3.28e-05
B3GNT5	1999.9	-3.04007	0.994287	-3.05754	0.00223163	0.0281943
LAMP3	149.624	-1.00388	0.248501	-4.03975	5.35e-05	0.00252634
LOC107054087	55.681	-1.41864	0.424189	-3.34435	0.000824768	0.0151468
CCDC39	937.307	-2.00175	0.53339	-3.75287	0.000174818	0.00561988
SPATA16	90.3991	-5.3668	1.12022	-4.79083	1.66e-06	0.000247302
ECT2	723.412	-0.736765	0.251482	-2.9297	0.00339294	0.0365323
SLC7A14	360.444	-1.89265	0.549737	-3.44283	0.000575667	0.0119298
GPR160	122.998	-1.78818	0.470871	-3.7976	0.000146102	0.00500566
MECOM	133.132	-1.39495	0.396056	-3.52211	0.000428128	0.00975849
LOC425001	38.0461	-3.46672	1.11147	-3.11905	0.00181434	0.0247806
ZBBX	227.225	-2.98964	0.685347	-4.36223	1.29e-05	0.000927789
ARL14	50.6788	-3.31641	0.588944	-5.63111	1.79e-08	1.11e-05
IFT80	1350.56	-1.18221	0.362465	-3.26157	0.00110797	0.018196
MLF1	1556.88	-1.73983	0.458194	-3.79716	0.000146364	0.00500566
GMPS	1645.55	-1.55125	0.469182	-3.30629	0.000945385	0.0166134
C3orf33	118.968	0.979285	0.323766	3.02467	0.00248906	0.0300556
RAP2B	298.613	0.934142	0.294132	3.17593	0.00149356	0.0220016
CLRN1	50.6569	-1.34129	0.44324	-3.02611	0.00247725	0.0299828
SIAH2	290.791	-2.93719	0.710516	-4.13389	3.57e-05	0.00190115
FAM194A	100.155	-5.76804	1.54977	-3.72186	0.000197761	0.00607586
LOC112532988	13.4705	-2.54462	0.798785	-3.18561	0.0014445	0.0215247
LOC107054152	213.849	-1.33161	0.422092	-3.15479	0.00160614	0.0230385
LOC425049	12396.2	-1.14433	0.386041	-2.96428	0.00303391	0.0337193
ARMC5	67.281	1.25732	0.440441	2.85469	0.00430794	0.0426438
LOC107049102	159.163	-1.00288	0.316193	-3.17175	0.00151523	0.0221938
ZNF609	3758.51	-1.14111	0.306179	-3.72695	0.000193812	0.00600792
PPIB	3425.26	0.580678	0.160612	3.61541	0.000299873	0.00793321
SENP8	421.128	-0.662976	0.21584	-3.07161	0.00212907	0.0274177
CSPG4	472.341	1.02943	0.360264	2.85743	0.00427082	0.0424881
LOC107052150	62.5694	-1.68158	0.373556	-4.50155	6.75e-06	0.000610547
TRPM1	256.706	-1.04265	0.342069	-3.04807	0.00230319	0.0287357
LOC112533175	30.135	-1.86048	0.554751	-3.35373	0.000797316	0.0148942
FAM189A1	321.29	-1.46315	0.278553	-5.25267	1.5e-07	4.92e-05
LOC112533176	10.7721	-2.63872	0.918497	-2.87287	0.00406758	0.0411036
FAM81A	285.618	-3.26668	0.834336	-3.9153	9.03e-05	0.00362289
LOC101748860	30.5362	-5.19321	1.05843	-4.90653	9.27e-07	0.000153223
ONECUT1	67.7212	-2.54281	0.597119	-4.25846	2.06e-05	0.00130281
BCL2L10	461.298	0.677614	0.223543	3.03124	0.0024355	0.0297075
LYSMD2	931.836	-0.940249	0.283666	-3.31463	0.000917654	0.0162401
SEMA6D	3007.05	-0.831989	0.252464	-3.29547	0.000982566	0.0170212
SLC24A5	134.049	-3.28487	0.689563	-4.7637	1.9e-06	0.000271774
CTXN2	39.9276	-1.61443	0.455684	-3.54288	0.000395787	0.0092364
GATM	238.401	-2.11183	0.709642	-2.9759	0.00292127	0.032914
LOC112533163	7.70302	-4.47281	1.59511	-2.80408	0.00504603	0.0474483
BNC1	74.1103	-1.75592	0.566356	-3.10037	0.00193276	0.0258772
CFAP161	220.344	-2.75311	0.777924	-3.53905	0.000401569	0.00932302
KIAA1024	339.98	1.04325	0.322382	3.23606	0.00121191	0.019322
TICRR	1486.39	-0.757103	0.242687	-3.11967	0.00181054	0.0247806
LOC107054255	98.3041	-1.97415	0.562265	-3.51106	0.000446319	0.0100637
LOC112533185	29.362	-1.52803	0.534494	-2.85883	0.00425207	0.0423937
LOC107054256	50.7456	-1.52375	0.369753	-4.12099	3.77e-05	0.00198145
LOC101749253	68.5079	-1.28752	0.367404	-3.50436	0.000457708	0.0101929
ADAMTS17	159.918	-0.870525	0.298798	-2.91342	0.00357493	0.0376202
LOC112533190	39.1498	-1.87908	0.675138	-2.78325	0.00538174	0.0496963
LOC101750074	67.6096	-1.28838	0.425747	-3.02615	0.00247687	0.0299828
LOC101750410	130.595	-3.09994	0.655886	-4.72634	2.29e-06	0.000312795
PLEKHO2	203.558	0.874959	0.293269	2.98346	0.00285006	0.0324568
SLC51B	753.52	-1.45649	0.375705	-3.87667	0.000105897	0.00403488
MEGF11	177.795	-1.44646	0.442325	-3.27012	0.00107502	0.0178339
LOC107054240	32.8051	-1.86208	0.596401	-3.1222	0.00179504	0.024649
IQCH	499.615	-1.39235	0.493236	-2.82289	0.00475925	0.0456078
SKOR1	18.5597	-3.33194	0.998236	-3.33783	0.000844367	0.0153658
PIAS1	1435.02	-0.87528	0.245358	-3.56736	0.000360599	0.00876266
ITGA11	318.127	1.8471	0.648278	2.84924	0.00438242	0.0431855
LOC112533218	34.7069	-3.29742	0.730896	-4.51148	6.44e-06	0.000597855
CTSH	552.761	0.869183	0.234944	3.69952	0.000216004	0.00640053
KATNB1	892.062	-1.89831	0.521294	-3.64153	0.000271024	0.00747743
DRC7	631.417	-1.65879	0.563703	-2.94266	0.00325408	0.0355091
ADGRG1	756.6	1.02128	0.289003	3.53382	0.000409605	0.00942457
DOK4	76.6626	1.1257	0.392735	2.86631	0.00415293	0.0417285
LOC107054261	42.9998	-2.18882	0.725758	-3.01591	0.00256207	0.0304072
PARD6A	72.7515	-2.8324	0.743957	-3.80721	0.000140543	0.00495153
TSNAXIP1	324.324	-3.21911	0.665795	-4.835	1.33e-06	0.000208592
CENPT	767.578	-1.07596	0.321763	-3.34396	0.000825924	0.0151526
LOC107052159	435.141	-0.690377	0.201962	-3.41835	0.000630027	0.0126539
ZDHHC1	917.257	-1.12268	0.325331	-3.45089	0.000558732	0.0117184
TPPP3	116.87	-2.32727	0.639929	-3.63676	0.000276093	0.00754793
LOC112533295	250.407	-2.33987	0.63081	-3.70931	0.000207824	0.00624027
KCTD19	588.193	-2.77113	0.617383	-4.4885	7.17e-06	0.000636556
HYDIN	1626.51	-3.05761	0.556861	-5.4908	4e-08	1.95e-05
FA2H	109.245	-2.10095	0.649368	-3.23537	0.00121483	0.0193343
LOC107054270	208.671	-1.15722	0.383388	-3.01841	0.00254105	0.0302874
MMP2	769.945	1.23501	0.355821	3.47088	0.000518758	0.0111129
RPGRIP1L	689.723	-1.60758	0.386397	-4.16043	3.18e-05	0.00176192
LOC107054280	87.2343	-1.44594	0.381653	-3.78862	0.000151488	0.0050918
LOC101748556	61.2628	-2.08261	0.394736	-5.27595	1.32e-07	4.76e-05
LOC107054283	304.904	-1.34814	0.355775	-3.7893	0.00015107	0.0050918
MYLK3	325.425	-0.959486	0.2625	-3.65518	0.000257003	0.00723463
LOC107054294	76.1878	-2.39449	0.597416	-4.00807	6.12e-05	0.00278507
LOC112533267	31.2487	-1.35095	0.470339	-2.87228	0.0040752	0.041154
CES1L2	630.57	0.942864	0.333927	2.82356	0.00474931	0.0455367
TERB1	362.477	-0.954095	0.29369	-3.24864	0.00115958	0.0187435
CKLF	1645.75	-1.66267	0.515345	-3.22632	0.00125395	0.0197994
CDH11	1083.11	0.979216	0.32254	3.03595	0.00239776	0.0295069
LOC107054314	143.179	-1.02924	0.299324	-3.43854	0.000584871	0.0120012
LOC112533264	7.91742	-5.46429	1.56622	-3.48883	0.000485143	0.0106418
LOC107054315	33.5986	-2.57078	0.788663	-3.25967	0.00111543	0.0182516
LOC107054313	14.3487	-2.50838	0.800271	-3.13442	0.00172194	0.0242062
CDH13	464.165	-1.79434	0.469259	-3.82376	0.00013143	0.00474516
WFDC1	157.166	1.17961	0.391485	3.01318	0.00258529	0.030558
COTL1	139.197	1.00066	0.353748	2.82873	0.00467326	0.0451411
CRISPLD2	481.23	0.855069	0.248085	3.44668	0.00056752	0.0118873
DBNDD1	548.062	-1.34822	0.404723	-3.33122	0.000864675	0.0156249
GAS8	693.29	-1.68715	0.518208	-3.25574	0.00113098	0.018423
CDH3	1987.45	1.00873	0.301012	3.35114	0.000804797	0.0149476
CDH1	111.765	1.77302	0.488875	3.62673	0.000287036	0.00772981
SNTB2	422.508	1.14286	0.289729	3.9446	7.99e-05	0.00328641
LOC101750188	212.602	1.76817	0.62192	2.84309	0.00446787	0.0438894
PMFBP1	265.783	-3.37714	0.680955	-4.95942	7.07e-07	0.000132689
LOC112533345	11.3767	-2.93882	0.948614	-3.09801	0.00194826	0.0259999
GLT8D1	2950.65	-1.33592	0.408429	-3.27089	0.0010721	0.0178172
ITIH3	131.405	-1.55721	0.460916	-3.3785	0.000728816	0.0140883
LOC107054345	165.413	-2.30892	0.45639	-5.05909	4.21e-07	9.86e-05
LOC107054346	87.9312	-1.68389	0.553936	-3.03985	0.00236694	0.029228
LOC107056861	386.225	-2.72528	0.690202	-3.94853	7.86e-05	0.00328641
LOC770702	228.09	-2.90143	0.598337	-4.84916	1.24e-06	0.000199442
LOC107054355	234.194	-2.33567	0.51654	-4.52175	6.13e-06	0.000590863
LOC107054354	7.08761	-2.95336	1.01266	-2.91644	0.00354051	0.0375211
ZMYND10	348.18	-2.22592	0.501801	-4.43586	9.17e-06	0.000749447
LOC107049103	723.327	-0.982601	0.305614	-3.21517	0.00130369	0.0203883
GBP4L	390.402	1.70199	0.34241	4.97062	6.67e-07	0.000128244
GBP	272.502	2.07541	0.635552	3.26553	0.00109261	0.0180095
FANCD2	1017.1	-0.699899	0.241761	-2.89501	0.00379147	0.039257
HEATR8L3	21.9928	-2.18946	0.691167	-3.16777	0.00153612	0.0222465
WDR82	2590.48	-0.612052	0.195929	-3.12384	0.00178505	0.024649
DNAH1	1920.11	-1.7244	0.405185	-4.25583	2.08e-05	0.0013074
SHISA5	1211.34	0.83948	0.207751	4.0408	5.33e-05	0.00252548
ECM2	324.339	1.17389	0.348171	3.37161	0.000747315	0.0142693
LOC107054455	49.2119	-3.37626	0.758096	-4.4536	8.44e-06	0.000714225
PPARG	165.058	-1.47586	0.46585	-3.16811	0.00153434	0.0222465
KIAA1257	692.393	-1.57852	0.404807	-3.89944	9.64e-05	0.00380928
MIRLET7F2	12.5565	-2.27413	0.794799	-2.86126	0.00421955	0.0422096
LOC107054448	286.2	-1.03262	0.295679	-3.49237	0.000478752	0.0105701
BICD2	1239.42	0.619431	0.202118	3.0647	0.00217885	0.0278202
TMEM40L	94.414	-1.29549	0.425683	-3.04333	0.00233974	0.0290509
ARHGEF3	1209.36	1.50734	0.540426	2.78917	0.00528428	0.0489898
ASB14	117.612	-1.87193	0.577566	-3.24107	0.00119081	0.0190698
DNAH12	1064.92	-2.71835	0.596595	-4.55644	5.2e-06	0.000531414
H2A2BL	8465.68	-1.88737	0.471881	-3.99969	6.34e-05	0.00284397
DNAJB8	472.529	-8.02588	2.00465	-4.00363	6.24e-05	0.00281691
MGLL	659.868	1.03552	0.356094	2.90798	0.00363767	0.0381024
CFAP100	349.755	-4.22542	1.40489	-3.00764	0.00263281	0.0309573
LOC107054432	24.413	-1.87679	0.615898	-3.04724	0.00230956	0.0287752
SLC6A6	319.923	0.858753	0.192708	4.45625	8.34e-06	0.000710758
LOC112533361	150.091	-1.39283	0.366702	-3.79827	0.00014571	0.00500566
LHFPL4	127.376	-1.17153	0.357845	-3.27384	0.00106098	0.0177316
LOC416055	456.219	-2.52226	0.6882	-3.66501	0.000247327	0.00701548
LAMB2	1009.57	0.864831	0.294961	2.93202	0.00336767	0.0363357
LOC107054420	53.3208	-4.00433	0.741811	-5.39804	6.74e-08	2.96e-05
PROK2	65.1059	1.17388	0.358875	3.27101	0.00107163	0.0178172
PDZRN3	178.331	1.76472	0.48155	3.66467	0.00024766	0.00701548
LOC107054413	253.339	-2.43137	0.379282	-6.41044	1.45e-10	5.23e-07
CAND2	1204.97	-1.30499	0.339442	-3.84452	0.000120791	0.00445662
DND1	2030.91	0.994527	0.333621	2.98101	0.00287299	0.0326108
LOC107054475	46.5257	-1.38013	0.422221	-3.26874	0.00108027	0.0179043
LOC107054478	24.7659	-2.86527	0.711877	-4.02494	5.7e-05	0.00263937
ARAP3	149.527	0.923714	0.312494	2.95594	0.00311716	0.0343899
LOC107054492	18.5434	-2.80366	0.869616	-3.22402	0.00126406	0.0199415
SLIT3	716.351	-1.06627	0.318013	-3.3529	0.000799705	0.0148942
LOC107054505	41.9566	-2.98208	0.650247	-4.58608	4.52e-06	0.000490177
C1QTNF2	249.214	1.82737	0.510419	3.58013	0.000343419	0.00864112
LOC112533410	149.072	1.24334	0.37673	3.30035	0.000965644	0.0168576
LOC101751961	22.4593	-3.78854	1.32584	-2.85747	0.00427033	0.0424881
DRD1	91.7702	1.84903	0.513682	3.59957	0.000318749	0.00823901
ARL2	18.1804	-1.88372	0.619371	-3.04134	0.00235524	0.0291629
RGS14	385.012	-1.75415	0.422483	-4.152	3.3e-05	0.00179933
MXD3	47.6882	-1.43822	0.447885	-3.21113	0.00132212	0.0205163
HK3	4247.93	-5.31985	1.10172	-4.82867	1.37e-06	0.000211107
CDHR2	98.3929	-1.1565	0.394054	-2.93487	0.00333691	0.0361285
SIMC1	1044.16	-2.00483	0.604291	-3.31766	0.000907751	0.0160965
SOX30	677.122	-3.8785	0.70303	-5.51683	3.45e-08	1.83e-05
TIMD4	38.4049	1.63941	0.514056	3.18916	0.00142686	0.0213684
ATOX1	509.272	0.599595	0.202562	2.96006	0.00307576	0.0340793
SPARC	14951.7	1.16993	0.324252	3.60808	0.000308473	0.0080699
CCDC69	86.8132	2.03388	0.664108	3.06257	0.00219445	0.027881
CD74	2711.29	1.1297	0.273397	4.13207	3.6e-05	0.00191059
CSF1R	772.863	0.997197	0.322621	3.09093	0.00199533	0.0263547
NME5	1618.37	-2.20674	0.566246	-3.89713	9.73e-05	0.00382896
TMSB4Y	389.464	-2.00343	0.449114	-4.46084	8.16e-06	0.00070037
PKD2L2	251.314	-2.46384	0.627532	-3.92624	8.63e-05	0.00348999
NPY6R	60.4924	-1.11872	0.370602	-3.01867	0.0025389	0.0302874
SPOCK1	2034.61	-2.73019	0.458068	-5.96023	2.52e-09	3.43e-06
SMAD5	3600.84	0.681873	0.229908	2.96585	0.00301851	0.0336103
TGFBI	1385.22	1.2072	0.286572	4.21255	2.53e-05	0.00151986
LOC100857609	130.495	2.24008	0.445096	5.0328	4.83e-07	0.000107508
LOC107054562	65.2284	-4.78027	0.862977	-5.53928	3.04e-08	1.66e-05
LOC107054556	339.392	-1.30405	0.343014	-3.80175	0.00014368	0.00497322
SLC22A5	1667.42	-1.404	0.405095	-3.46584	0.000528569	0.0112657
KCTD16	16.0126	-2.35169	0.659908	-3.56367	0.000365709	0.00883192
LOC107054545	110.588	-5.82722	1.0255	-5.68231	1.33e-08	9.58e-06
LOC107050695	15.5864	-5.60838	1.79313	-3.1277	0.00176178	0.0245394
LOC112533454	110.785	-1.29056	0.413533	-3.12081	0.00180355	0.0247282
LOC107054578	117.78	-2.50963	0.654957	-3.83175	0.000127237	0.00464021
LITAF	53.1334	-2.47814	0.88598	-2.79706	0.00515693	0.0482077
RSPH10B	657.361	-1.31769	0.422689	-3.11739	0.00182458	0.0248422
COX19	336.515	-0.67301	0.183743	-3.66277	0.000249503	0.00705658
CYP2W1	42.0869	-2.76272	0.944226	-2.92591	0.00343447	0.0368076
INTS1	2895.46	-0.785589	0.205655	-3.81994	0.000133482	0.00477693
SNX8	882.638	1.15054	0.400487	2.87285	0.00406793	0.0411036
BRAT1	831.558	-1.19554	0.347276	-3.44263	0.000576095	0.0119298
GNA12	2635.25	0.96507	0.318317	3.03179	0.00243112	0.0296943
CARD11	255.024	-1.34215	0.414809	-3.23558	0.00121398	0.0193343
SDK1	861.874	-1.34768	0.412655	-3.26588	0.00109125	0.0180035
ARPC1B	149.837	1.28515	0.256661	5.00718	5.52e-07	0.00011544
NATD1	1139.08	-1.59258	0.46514	-3.42388	0.000617346	0.0124967
DRC3	631.374	-2.33916	0.615081	-3.80301	0.000142947	0.00497322
ALKBH5	1875.1	-1.3172	0.359229	-3.66675	0.000245653	0.00698059
LOC107054611	77.9252	-3.75153	0.853599	-4.39495	1.11e-05	0.000838702
TEKT4	1032.1	-3.3135	1.0131	-3.27065	0.00107302	0.0178172
C1QTNF8	15.9765	-2.81032	0.900047	-3.12241	0.00179375	0.024649
MEIOB	286.984	-1.87581	0.387027	-4.84671	1.26e-06	0.000200127
C14H7ORF62	121.712	-2.75306	0.709254	-3.88163	0.000103758	0.00398573
LOC107054619	109.452	-3.13953	0.610446	-5.14301	2.7e-07	7.47e-05
ERN2	549.575	0.782698	0.219814	3.56074	0.000369815	0.00888345
SCNN1B	298.767	1.64754	0.439037	3.75262	0.000174997	0.00561988
LOC107054584	10.5547	-5.02408	1.65474	-3.03618	0.00239599	0.0295053
LOC112533452	9.32591	-4.75874	1.58989	-2.99313	0.00276134	0.0318864
UBE2I	2567.22	-0.957311	0.316766	-3.02214	0.00250997	0.0301665
NDE1	502.572	-0.975121	0.322825	-3.02058	0.00252287	0.0302309
LOC107054626	18.6958	-5.86633	1.6072	-3.65002	0.000262222	0.0073017
SDR42E2	1223.29	-3.35772	0.706086	-4.7554	1.98e-06	0.00028095
TEKT5	406.873	-3.86544	1.25447	-3.08133	0.00206077	0.026828
LOC107054585	16.7703	-6.5651	1.69363	-3.87635	0.000106035	0.00403488
LOC100858908	230.583	-7.87391	1.97453	-3.98774	6.67e-05	0.00296735
ARHGDIG	496.683	0.973111	0.322782	3.01476	0.00257182	0.0304628
C16orf96	397.316	-2.02904	0.679571	-2.98576	0.00282876	0.0323574
C16orf71	1494.29	-2.15856	0.520823	-4.14453	3.41e-05	0.00184782
NME4	35.5558	-4.6731	1.17938	-3.96235	7.42e-05	0.00314605
UBN1	902.776	-1.46383	0.46839	-3.12524	0.0017766	0.0246105
AMDHD2	969.959	-1.80454	0.487258	-3.70346	0.000212682	0.00633786
LOC770617	252.147	0.822974	0.190933	4.31027	1.63e-05	0.00109204
IQCK	727.171	-0.919611	0.327571	-2.80736	0.00499492	0.047139
LOC107054664	15.3978	1.99158	0.663228	3.00285	0.00267463	0.0312728
YDJC	946.625	-1.69246	0.472576	-3.58134	0.000341831	0.0086132
YPEL1	1514	-1.13235	0.364351	-3.10786	0.0018845	0.0253981
LOC112533520	14.9215	-3.18337	0.856264	-3.71775	0.000201008	0.00613791
TBX1	329.997	-0.825512	0.182866	-4.51431	6.35e-06	0.000597855
COMT	2024.81	1.37611	0.414038	3.32363	0.000888551	0.0158662
GALNT9	98.9422	-1.57501	0.545732	-2.88606	0.00390102	0.0401146
TMEM132C	254.147	-1.10882	0.276794	-4.00595	6.18e-05	0.00280309
LOC107051607	87.4252	-1.92317	0.562362	-3.41981	0.000626653	0.0126143
LOC107051605	385.29	-1.02968	0.295324	-3.48661	0.00048918	0.0106567
LOC107051602	56.2666	-4.64218	0.997334	-4.65458	3.25e-06	0.000383853
LOC107051603	73.6538	-1.40103	0.455019	-3.07906	0.00207653	0.026953
IFT81	1014.9	-0.830651	0.293732	-2.82793	0.00468506	0.0451662
ORAI1	381.217	0.865782	0.287731	3.009	0.00262113	0.0308844
MORN3	490.734	-3.32074	0.638055	-5.20447	1.95e-07	6.15e-05
RHOF	643.087	-1.16978	0.30728	-3.8069	0.000140718	0.00495153
LOC101751794	286.753	-0.751205	0.234652	-3.20136	0.00136782	0.0209368
HPD	88.6024	-2.02466	0.588558	-3.44004	0.00058163	0.0119807
WDR66	135.501	-4.31228	0.862586	-4.99925	5.76e-07	0.000116503
RAD9B	324.705	-1.17844	0.331927	-3.55031	0.000384777	0.00912665
CCDC63	280.978	-6.60567	1.66218	-3.97411	7.06e-05	0.00305944
LOC101749542	223.678	-1.64177	0.404338	-4.06039	4.9e-05	0.00238356
ADAM20	59.1325	-4.05763	1.00316	-4.04483	5.24e-05	0.00249558
LOC112533506	37.1238	-1.72081	0.590555	-2.91389	0.00356961	0.0376013
TMEM119	141.594	0.959364	0.275502	3.48225	0.000497226	0.0107798
ACACB	1809.42	-4.04301	1.01224	-3.99414	6.49e-05	0.0029027
FOXN4	169.033	-1.57576	0.521597	-3.02103	0.00251913	0.0302309
MYO1H	549.207	-0.699245	0.247822	-2.82156	0.00477907	0.0457005
SUSD2	191.235	-1.61336	0.462699	-3.48684	0.000488763	0.0106567
LOC107051588	134.392	-1.09586	0.3361	-3.26052	0.00111208	0.0182172
UPB1	307.637	-2.02435	0.575228	-3.51921	0.00043283	0.00983339
RSPH14	345.218	-2.7574	0.681477	-4.04622	5.21e-05	0.00249406
SLC5A1	336.365	-1.43508	0.480285	-2.98797	0.00280837	0.0321829
YWHAH	2434.29	0.638828	0.219082	2.91593	0.00354634	0.0375387
LOC112533521	66.0796	-1.87815	0.610742	-3.0752	0.00210364	0.0271678
DYL2	272.256	-3.41348	0.728333	-4.68671	2.78e-06	0.000352242
LOC100858984	342.607	-1.69942	0.506029	-3.35834	0.000784128	0.0147462
CCDC60	200.733	-3.83653	1.37295	-2.79437	0.00520008	0.0484659
MORC2	3697.3	-1.16076	0.395761	-2.93298	0.00335725	0.0362835
C14ORF166B	319.967	-1.54965	0.473277	-3.27431	0.00105922	0.0177316
IQCD	413.055	-2.29726	0.618033	-3.71706	0.000201556	0.00614421
DUSP18	230.47	-3.30616	0.742014	-4.45566	8.36e-06	0.000710758
LOC107054684	63.3611	-5.54048	1.86769	-2.96648	0.00301227	0.0335616
CCDC157	304.664	-2.25411	0.567581	-3.97143	7.14e-05	0.00307918
LOC112533517	42.1773	-2.86336	0.768059	-3.72805	0.00019297	0.00599405
NEFH	93.6869	-4.68025	0.929241	-5.03664	4.74e-07	0.000106692
RASAL1	47.5526	-2.03302	0.575692	-3.53143	0.000413322	0.00949797
TBX3	287.574	1.42519	0.441236	3.22999	0.00123796	0.0195813
LOC107054670	88.8076	-2.27056	0.748853	-3.03205	0.00242902	0.0296943
LOC112533592	7.80726	-6.44159	1.53651	-4.19235	2.76e-05	0.00159928
LOC100859063	17.1187	-1.76932	0.576765	-3.06766	0.00215742	0.0276248
LOC112533556	116.73	-2.25596	0.586629	-3.84564	0.000120238	0.00445662
LOC101750331	56.1953	-1.6719	0.498028	-3.35704	0.000787827	0.0148003
KIFC1L	1105.43	-0.705368	0.186168	-3.78887	0.000151331	0.0050918
44G24.1	567.941	-10.7274	2.33624	-4.59175	4.4e-06	0.000479928
BTN1	476.413	0.584803	0.1963	2.97913	0.0028907	0.0326719
BLB2	530.171	1.08963	0.312721	3.48436	0.000493319	0.0107209
FCN2	388.396	-0.955533	0.319259	-2.99297	0.0027628	0.0318864
LOC100858759	32.1548	-1.5617	0.521719	-2.99336	0.0027592	0.0318856
LOC101751447	266.062	-2.50748	0.495072	-5.06488	4.09e-07	9.82e-05
FAM166A	708.446	-2.31083	0.739833	-3.12344	0.00178749	0.024649
TUBB4B	25008.5	-2.6465	0.578247	-4.57677	4.72e-06	0.000497516
LOC107052188	222.026	-1.9327	0.454737	-4.25016	2.14e-05	0.00132708
SLC31A2	50.1217	1.00903	0.361601	2.79045	0.00526342	0.0488541
LOC107052191	22.9188	-5.08283	1.40401	-3.62024	0.000294335	0.00787925
LOC107052192	42.7237	-1.53478	0.422431	-3.6332	0.000279928	0.00760952
BRINP1	126.716	0.927859	0.31874	2.91102	0.00360249	0.0377999
CDK5RAP2	2374.91	-1.29976	0.393236	-3.30529	0.000948766	0.0166274
WDR34	381.493	-1.49168	0.507054	-2.94186	0.00326248	0.0355577
FNBP1	1188.24	-0.671135	0.204506	-3.28173	0.00103172	0.0174859
LAMC3	597.484	1.24649	0.441595	2.82269	0.0047622	0.0456117
C9ORF58	2252.81	0.581483	0.178148	3.26405	0.00109831	0.0180704
CFAP77	223.013	-3.82235	0.777903	-4.91366	8.94e-07	0.000150381
AK8	356.7	-2.93176	0.716133	-4.09387	4.24e-05	0.00214715
SPACA9	354.101	-4.0008	0.7791	-5.13515	2.82e-07	7.54e-05
GFI1B	8.30732	-2.92457	0.995719	-2.93715	0.00331244	0.0359067
LOC107052213	9.50332	-6.72205	1.88771	-3.56096	0.000369508	0.00888345
LOC112529956	245.444	-3.51757	0.761827	-4.61728	3.89e-06	0.000437453
CCDC180	219.159	-5.32554	1.27549	-4.17528	2.98e-05	0.0016968
STKLD1	673.779	-1.7244	0.465975	-3.70064	0.000215059	0.00639358
ADAMTSL2	382.553	0.813669	0.210772	3.86043	0.000113189	0.00423214
BRD3	1702.6	-0.939957	0.304868	-3.08317	0.00204811	0.0267343
C9orf116	388.058	-2.54515	0.641827	-3.96548	7.32e-05	0.00313487
QSOX2	1756.17	-1.25507	0.438547	-2.86188	0.0042113	0.0422096
LOC107052225	93.0543	-2.01038	0.604296	-3.32682	0.000878441	0.0157473
STOM	555.565	-1.93771	0.455784	-4.25137	2.12e-05	0.00132449
LOC107052226	38.5334	-2.90724	0.827961	-3.51132	0.000445893	0.0100637
MORN5	306.713	-2.35433	0.658144	-3.57722	0.000347264	0.00868275
LHX2	109.441	-1.25722	0.440392	-2.85476	0.00430689	0.0426438
LOC112529977	21.6996	-2.55251	0.843354	-3.02662	0.00247306	0.0299828
LMX1B	9.65908	-2.69593	0.959607	-2.80941	0.00496318	0.0469595
ZNF606L	430.178	0.852598	0.27999	3.0451	0.002326	0.0289202
CCDC42	119.965	-3.22911	0.891349	-3.62272	0.000291518	0.00783618
LOC107054732	16.0423	-3.73526	1.26	-2.9645	0.00303177	0.0337163
CDRT1	178.965	-2.79035	0.822963	-3.39061	0.000697368	0.0136712
TEKT3	336.388	-5.02936	1.47895	-3.40062	0.000672329	0.0133106
MXRA7	7544.86	1.4179	0.475925	2.97925	0.00288957	0.0326719
QRICH2	367.229	-2.99171	0.768514	-3.89286	9.91e-05	0.00388012
FOXJ1	277.592	-2.92229	0.677467	-4.31355	1.61e-05	0.001084
CDK3	857.581	-1.22063	0.385314	-3.16788	0.00153556	0.0222465
MYO15L	90.7693	-1.75498	0.527856	-3.32473	0.000885029	0.0158338
CCDC57	850.288	-2.43347	0.655715	-3.71117	0.000206307	0.00620507
GPS1	1719.7	-1.00643	0.335055	-3.00378	0.00266647	0.0312551
KIF2B	1140.38	-9.5483	2.19335	-4.3533	1.34e-05	0.000947451
ANKFN1	662.883	-1.25536	0.260044	-4.82748	1.38e-06	0.000211107
LOC107052248	107.755	-2.01093	0.517788	-3.88369	0.000102884	0.00398573
LOC112530019	555.932	4.01501	1.32491	3.0304	0.00244229	0.0297702
CEP112	362.546	-1.13252	0.402577	-2.81318	0.00490539	0.0464645
SSTR2	18.0961	2.04323	0.713327	2.86437	0.00417836	0.0419606
DNAI2	717.834	-3.05207	0.5845	-5.22167	1.77e-07	5.7e-05
ST6GALNAC2L	35.3043	1.18761	0.396948	2.99186	0.00277287	0.0319412
CCDC40	1120.89	-2.77876	0.645052	-4.3078	1.65e-05	0.0011002
DNAH17	4910.44	-2.69897	0.503826	-5.35694	8.46e-08	3.32e-05
LOC107054776	17.4075	-3.26671	1.08797	-3.00258	0.00267703	0.0312728
HSF5	1408.7	-2.88189	0.603972	-4.77156	1.83e-06	0.000263476
P2RX1	129.786	-4.15306	1.37222	-3.02653	0.00247379	0.0299828
CAMKK1	1221.59	-1.63949	0.506143	-3.23919	0.00119869	0.01916
HSPB1	186.199	1.10367	0.354107	3.11678	0.00182839	0.0248606
STYXL1	330.231	-0.774754	0.25619	-3.02414	0.00249341	0.0300879
LOC101747270	6.88874	-6.257	2.02481	-3.09017	0.0020004	0.0263831
LOC107054795	93.3969	-1.76913	0.491147	-3.60203	0.000315736	0.00820824
LOC427826	111.057	-3.03846	0.711802	-4.26868	1.97e-05	0.0012697
MIR22	48.0987	-1.83129	0.619457	-2.95628	0.00311374	0.0343899
WDR81	2103.64	-0.832273	0.286265	-2.90735	0.00364506	0.0381134
LOC107054798	17.2037	-4.06928	1.23788	-3.2873	0.00101153	0.0173229
HIC1	257.726	1.06273	0.315287	3.37067	0.000749858	0.0142957
SPAG5	1175.49	-1.31564	0.402555	-3.26822	0.00108225	0.0179043
KIAA0100	3612.38	-1.33568	0.386061	-3.45976	0.000540656	0.0114594
RAB34	245.518	0.688198	0.244473	2.81503	0.0048773	0.0463071
CRYBA1	163.329	-1.29073	0.461001	-2.79985	0.00511271	0.0479148
EFCAB5	1379.3	-1.04214	0.33731	-3.08956	0.00200455	0.0264184
SPECC1	2942.26	-1.32003	0.464896	-2.8394	0.00451979	0.0442306
PIGL	126.013	-1.3182	0.326617	-4.03591	5.44e-05	0.00255185
GSG2	384.41	-1.70531	0.466803	-3.65317	0.000259025	0.00727279
SPATA22	523.618	-2.10497	0.705511	-2.98361	0.00284872	0.0324568
SLC47A1	399.104	1.5267	0.469107	3.25448	0.00113599	0.0184522
TRIM37	3231.42	-1.1975	0.390966	-3.06293	0.00219183	0.0278674
PRR11	559.099	-1.34075	0.434083	-3.0887	0.00201032	0.0264583
LOC107054808	72.6766	-1.31841	0.377	-3.49711	0.000470331	0.0104225
LOC112530079	81.8736	-1.82285	0.585893	-3.11124	0.00186305	0.0252177
C19H17ORF64	91.4295	-7.49177	2.59246	-2.88983	0.00385449	0.0397724
USP32	3163.17	-0.854399	0.259507	-3.29239	0.000993381	0.0170934
GGNBP2	1933.76	-1.30315	0.433692	-3.00479	0.00265764	0.0311719
C19H17orf78	320.004	-6.37901	1.57389	-4.05302	5.06e-05	0.00244206
SGSM2	1488.37	-1.3841	0.386875	-3.57765	0.000346696	0.00868275
XAF1	632.053	-2.27511	0.642138	-3.54302	0.000395568	0.0092364
TXNDC17	838.006	0.923779	0.264799	3.48861	0.000485545	0.0106418
FAM64A	294.229	-1.81549	0.475452	-3.81845	0.000134295	0.00479101
FBXO39	667.008	-1.58075	0.495333	-3.19129	0.00141638	0.0213357
TEKT1	688.863	-1.8417	0.606292	-3.03764	0.00238439	0.0294025
TP53INP2	593.1	-1.39718	0.468086	-2.98488	0.0028369	0.0323888
ROMO1	420.332	0.809331	0.204755	3.95268	7.73e-05	0.00323785
LOC112530124	24.478	-2.39739	0.751163	-3.19157	0.00141502	0.0213331
LOC107054895	32.8748	-4.26773	1.07151	-3.98291	6.81e-05	0.00300599
ACSS2	3291.06	-1.27192	0.397398	-3.20061	0.00137137	0.0209556
LOC101749666	200.319	-1.37354	0.431535	-3.18292	0.00145797	0.0216188
LOC101750167	32.0307	-2.25682	0.797696	-2.82918	0.00466677	0.0451094
GHRH	59.6673	-2.01352	0.539504	-3.73216	0.000189843	0.00595804
LOC101747703	42.4039	-1.6089	0.521766	-3.08356	0.00204538	0.0267219
EYA2	184.332	-0.753459	0.246306	-3.05903	0.00222052	0.0281107
SYCP2	1230.73	-1.53702	0.465177	-3.30417	0.00095259	0.0166782
LOC107054872	236.196	-1.5924	0.569565	-2.79581	0.00517693	0.0483106
TCFL5	1974.32	-2.94329	0.513315	-5.73387	9.82e-09	7.99e-06
LOC107054859	405.608	-1.03903	0.304301	-3.41448	0.000639047	0.0128065
TCEA2	1604.8	-1.33871	0.419529	-3.19098	0.00141793	0.0213412
LOC107054855	32.8025	-2.23988	0.500759	-4.47297	7.71e-06	0.000664957
C20H20ORF195	150.914	-5.40643	1.49536	-3.61546	0.000299815	0.00793321
RAD21L1	296.917	-1.37729	0.485476	-2.83699	0.00455412	0.0443497
C20H20orf96	734.874	-1.72636	0.547756	-3.1517	0.00162325	0.0231915
REM1	84.5476	-1.10663	0.369687	-2.99343	0.00275859	0.0318856
LOC101748448	107.454	-4.7356	1.50498	-3.14662	0.00165168	0.0234731
TPX2	2571.19	-1.06519	0.331621	-3.21207	0.0013178	0.0204828
FOXS1	108.845	1.11466	0.35158	3.17044	0.00152209	0.0222246
DUSP15	306.726	-2.66465	0.636529	-4.18622	2.84e-05	0.00162739
LOC112530123	113.62	-2.67832	0.750457	-3.56891	0.000358468	0.00876266
UBE2C	778.491	-1.43828	0.446492	-3.22129	0.00127616	0.0200272
TUBB1	448.533	-0.672836	0.218671	-3.07693	0.00209148	0.0270655
NELFCD	2157.74	-0.905499	0.319907	-2.8305	0.00464748	0.0450156
ANKRD60	61.8256	-2.3244	0.818678	-2.83921	0.00452252	0.0442312
C20H20ORF85	636.754	-4.56682	1.04617	-4.36527	1.27e-05	0.000918656
PMEPA1	349.89	0.941672	0.333766	2.82135	0.00478216	0.0457058
AURKA	608.82	-1.30282	0.352108	-3.70007	0.000215536	0.00639719
LOC101751795	35.4783	2.03885	0.715387	2.84999	0.004372	0.0431831
LOC112530112	46.7682	-2.59268	0.669732	-3.87122	0.000108292	0.00409013
LOC107054829	38.3974	-1.29622	0.441298	-2.9373	0.00331086	0.0359067
LOC112530153	60.6666	-4.65164	0.906806	-5.1297	2.9e-07	7.56e-05
ACOT7	672.877	-1.45642	0.504484	-2.88696	0.00388986	0.0400226
NPHP4	922.084	-0.91482	0.30775	-2.97261	0.00295284	0.0331454
CEP104	1861.44	-1.28622	0.399057	-3.22315	0.00126789	0.0199717
CCDC27	371.105	-2.11279	0.595354	-3.54879	0.000387003	0.00912665
MEGF6	66.6585	-2.56575	0.623529	-4.11488	3.87e-05	0.00202876
PRDM16	404.013	-1.64339	0.462849	-3.55059	0.000384362	0.00912665
ACT85CL	119.478	-6.47222	1.85454	-3.48993	0.000483143	0.010641
TTC34	79.2766	-2.53019	0.702664	-3.60086	0.000317172	0.00821002
LOC419390	58.7946	-1.96181	0.458619	-4.27765	1.89e-05	0.00123291
PANK4	1159.35	-1.40515	0.41055	-3.4226	0.000620246	0.0125414
LOC107049018	335.462	-1.50005	0.398755	-3.76183	0.000168678	0.00547549
CFAP74	841.134	-1.18795	0.398561	-2.98061	0.00287677	0.0326108
TMEM52	160.842	-1.05875	0.315209	-3.35888	0.000782588	0.0147462
LOC107054925	101.995	-2.79004	0.61637	-4.52656	6e-06	0.000580689
INTS11	1728.62	-1.60616	0.455665	-3.52486	0.000423705	0.00968714
TTLL10	309.639	-5.63754	1.52458	-3.69775	0.000217515	0.00643473
C21H1orf159	696.218	-1.15229	0.305765	-3.76856	0.000164192	0.00540473
LOC112530157	24.1153	-2.24711	0.597487	-3.76093	0.00016928	0.00548515
LOC107054910	108.91	-1.87887	0.476947	-3.93938	8.17e-05	0.00332986
CLCNKB	204.659	-1.73831	0.477766	-3.6384	0.000274334	0.00753414
FBXO42	592.683	-0.778659	0.232234	-3.35291	0.000799653	0.0148942
MFAP2	85.7715	1.7758	0.59435	2.9878	0.00280993	0.0321829
LOC107054911	56.7668	-2.34224	0.623968	-3.75379	0.000174182	0.00561372
IFFO2	1306.57	-1.79762	0.55873	-3.21733	0.00129389	0.0202526
MRTO4	412.183	0.593369	0.187665	3.16186	0.00156764	0.0226155
LOC107054913	163.58	-1.5387	0.435287	-3.5349	0.00040793	0.00942457
UBXN10	308.274	-1.31409	0.472413	-2.78166	0.0054082	0.049813
FHAD1	242.158	-2.00026	0.652037	-3.06771	0.00215706	0.0276248
LOC107054936	6.50599	-4.21981	1.44823	-2.91377	0.00357098	0.0376013
C1orf158	176.368	-9.03689	2.64963	-3.41062	0.000648147	0.0129137
PLOD1	1612.95	0.738033	0.240413	3.06985	0.00214164	0.0275275
C1QA	162.704	1.07812	0.302652	3.56226	0.000367677	0.0088557
YBX1	16189.6	-1.14188	0.382518	-2.98517	0.0028342	0.0323786
ZMYND12	486.358	-1.49526	0.424665	-3.52104	0.000429857	0.00977817
SLC2A1	265.16	0.680618	0.22759	2.99055	0.00278475	0.0319962
ECE1	1056.19	0.749314	0.190682	3.92966	8.51e-05	0.00345162
REEP4	282.263	-1.79987	0.522631	-3.44387	0.000573455	0.0119298
FAM160B2	158.935	1.14942	0.344565	3.33585	0.000850395	0.0154443
LOC107049800	84.9258	1.26854	0.443623	2.85949	0.0042432	0.0423286
LOC107054953	27.8866	1.50546	0.499109	3.0163	0.00255883	0.0303889
LOC107054952	141.34	-1.42838	0.483706	-2.95299	0.00314712	0.0346145
RASSF2	110.194	0.878315	0.297242	2.95489	0.00312784	0.0344445
LOC101751589	23.0192	-4.84132	1.32002	-3.66762	0.000244815	0.00697172
ADAM28	63.9602	1.1443	0.315083	3.63176	0.000281497	0.00763772
ENTPD4	1344.04	-1.41274	0.451003	-3.13243	0.00173364	0.0243046
RNF122	127.41	1.22791	0.432592	2.8385	0.00453262	0.0442627
LOC101749720	27.7467	-3.9985	0.740682	-5.3984	6.72e-08	2.96e-05
LOC101749927	47.1597	-4.50774	0.995791	-4.5268	5.99e-06	0.000580689
UNC5D	100.109	-3.03631	0.513414	-5.91396	3.34e-09	4.01e-06
KCNU1	133.23	-6.04521	1.39813	-4.32379	1.53e-05	0.00105463
LOC107054965	12.4887	-2.56483	0.88439	-2.90011	0.00373026	0.0386933
DDHD2	1301.89	-1.26817	0.367054	-3.455	0.000550295	0.0115687
FGFR1	1256.92	1.72939	0.49624	3.48499	0.00049215	0.0107084
TACC1	934.11	1.60594	0.475445	3.37776	0.000730785	0.0140962
LOC100857794	122.686	-7.17817	2.0265	-3.54215	0.000396873	0.00924976
ADAM9L	326.83	-5.51062	0.778476	-7.07873	1.45e-12	1.31e-08
LOC107057394	290.506	-3.79621	0.624714	-6.07671	1.23e-09	1.84e-06
PLAT	844.552	1.40697	0.414195	3.39687	0.000681602	0.0134205
FAM178B	1379.02	-2.2722	0.564007	-4.02867	5.61e-05	0.00260479
ANKRD39	129.837	0.653721	0.232039	2.81728	0.00484316	0.0460445
GMCL1	1028.79	-0.967078	0.32694	-2.95797	0.00309673	0.0342695
SNRPG	605.861	0.646141	0.225839	2.86107	0.00422215	0.0422121
GNLY	592.469	-1.532	0.496639	-3.08474	0.00203728	0.0266657
LOC107049416	238.458	0.910895	0.248928	3.65927	0.000252939	0.00714256
LOC112530210	77.7724	-1.45857	0.433998	-3.36077	0.000777263	0.0146955
UBXN11	328.905	-2.2392	0.437844	-5.11416	3.15e-07	7.89e-05
CEP85	1709.32	-1.15445	0.297351	-3.88243	0.000103416	0.00398573
LAPTM5	218.004	0.876403	0.282445	3.10292	0.00191622	0.0257232
FOXO6	226.129	1.15299	0.310515	3.71315	0.000204698	0.00618148
LOC107055008	32.8129	-2.53917	0.813131	-3.1227	0.00179199	0.024649
LOC107055010	83.3505	-1.49624	0.489657	-3.05569	0.00224545	0.02825
NR0B2	99.3586	-1.00263	0.326393	-3.07185	0.00212736	0.0274177
TRNP1	19.3509	2.44479	0.794417	3.07746	0.00208774	0.02704
CLIC4	3155.17	-1.14336	0.389829	-2.93298	0.00335727	0.0362835
SRSF4	1829.4	-0.762472	0.273091	-2.79201	0.00523819	0.0487203
LOC112530197	55.1641	-6.04839	1.10565	-5.47045	4.49e-08	2.07e-05
DNALI1	611.849	-1.90354	0.532206	-3.57669	0.000347966	0.00868277
ZC3H12A	555.923	-1.38504	0.433662	-3.19382	0.00140403	0.0212563
TEKT2	1392.7	-2.94882	1.00774	-2.92616	0.00343178	0.0368017
C23H1ORF94	216.756	-7.24737	2.01378	-3.59889	0.000319575	0.00824113
RIMS3	256.413	-0.912899	0.268479	-3.40027	0.000673205	0.0133134
COL16A1	450.406	1.32022	0.4348	3.03639	0.00239427	0.0295042
KPNA6	2364.54	-1.53211	0.454309	-3.3724	0.000745162	0.0142693
FAM229A	17.0138	-4.66634	1.55498	-3.00091	0.00269177	0.0313275
TSSK3	84.9283	-4.85064	1.13557	-4.27155	1.94e-05	0.00125798
RNF19B	108.399	-1.79602	0.612832	-2.93068	0.00338219	0.0364653
HPCAL4	203.108	-3.94704	0.8245	-4.7872	1.69e-06	0.000249752
RPL11	3636.81	0.58336	0.197497	2.95376	0.00313929	0.0345495
MYOM3	248.828	0.833412	0.226419	3.68084	0.000232465	0.00676589
BLA	50.0183	1.48907	0.48144	3.09295	0.00198178	0.026272
SLC25A44	783.091	-1.45645	0.437372	-3.32999	0.000868476	0.0156408
HEPACAM	355.128	-2.22889	0.595108	-3.74535	0.00018014	0.00571675
ROBO3	27.1236	-3.94951	1.05903	-3.72938	0.00019195	0.00598301
HYLS1	730.163	-2.43363	0.616439	-3.94788	7.88e-05	0.00328641
KIRREL3	33.5727	-3.23246	0.905417	-3.57013	0.0003568	0.00876266
ETS1	342.461	0.952424	0.340322	2.79859	0.00513257	0.0480355
JAM3	1339.03	0.961621	0.299251	3.21342	0.00131162	0.0204237
CLMP	365.381	1.51121	0.378822	3.98923	6.63e-05	0.00295602
OAF	1326.31	0.650529	0.184924	3.51781	0.000435125	0.00987305
FXYD6	200.523	0.85398	0.262935	3.24787	0.00116271	0.0187701
SCN4B	246.484	1.90674	0.62602	3.04581	0.00232053	0.028872
LOC101747663	15.8306	2.79211	0.967064	2.8872	0.00388689	0.040015
IFT46	715.353	-1.34238	0.439481	-3.05447	0.0022546	0.0283454
TTC12	1193.46	-1.56972	0.549348	-2.85742	0.00427098	0.0424881
TEX12	864.283	-0.774198	0.231813	-3.33976	0.000838516	0.0153418
C24H11orf1	95.9757	-6.12914	2.04549	-2.99641	0.00273179	0.031683
LOC112530260	6.92898	-4.31813	1.41281	-3.05641	0.00224003	0.0282357
LOC100858068	5.87614	4.96269	1.78516	2.77997	0.0054364	0.0499705
CTSS	227.06	1.06391	0.353737	3.00763	0.00263295	0.0309573
CELF3	51.4104	-2.53064	0.592271	-4.27277	1.93e-05	0.00125566
RIIAD1	79.5801	-5.44241	0.914574	-5.95076	2.67e-09	3.43e-06
S100A10	638.773	0.60948	0.180876	3.3696	0.000752766	0.014336
LOC112530279	98.8536	1.13963	0.363279	3.13706	0.00170649	0.0240189
LOC107057476	27.1129	2.32069	0.756277	3.06857	0.00215087	0.0275997
LOC107057457	152.113	2.45008	0.733847	3.33868	0.000841771	0.0153495
LOC100857468	5.91361	-4.1124	1.34681	-3.05343	0.0022624	0.0284038
CD48	55.4119	1.34854	0.409653	3.29191	0.000995098	0.0171066
ETV3	1469.01	-0.693846	0.226627	-3.06163	0.00220136	0.0279293
PEAR1	38.7901	1.28938	0.40412	3.19058	0.00141986	0.0213524
TPM3	3417.3	0.790496	0.262625	3.00998	0.00261262	0.0308138
CHRNB2	133.02	-2.08552	0.697536	-2.98984	0.00279122	0.0320501
CKS1B	1736.67	-2.28491	0.565269	-4.04217	5.3e-05	0.00251739
LOC107055115	358.513	1.18826	0.324972	3.65651	0.000255675	0.00720852
ENSA	547.511	0.688775	0.221267	3.11287	0.00185276	0.025135
CFAP45	1081.71	-3.23783	0.654327	-4.94834	7.48e-07	0.000134174
CFAP126	104.083	-5.35757	1.52568	-3.51161	0.000445409	0.0100637
SLC26A8	1569.32	-0.938978	0.297191	-3.15951	0.00158033	0.0227588
LOC771161	305.39	-1.33343	0.250536	-5.32233	1.02e-07	3.93e-05
C26H1orf106	49.1986	-2.38623	0.706234	-3.37881	0.000728009	0.0140879
LOC112530339	47.2963	-2.08843	0.552414	-3.78055	0.000156483	0.00522074
KIAA1324	1645.98	-2.31659	0.525695	-4.40673	1.05e-05	0.000806438
GPR61	100.548	-4.49691	0.864777	-5.20008	1.99e-07	6.19e-05
LOC107050775	41.6316	1.55003	0.552776	2.80407	0.00504612	0.0474483
LOC107055205	72.4818	-1.19016	0.385498	-3.08733	0.00201966	0.0265593
ETNK2	125.452	-3.89976	0.937376	-4.16029	3.18e-05	0.00176192
DYRK3	1217.42	-2.12525	0.666794	-3.18727	0.00143622	0.0214552
CD34	321.539	1.34873	0.40786	3.30685	0.000943515	0.0166
LOC112530325	37.5759	-1.68947	0.553351	-3.05316	0.00226449	0.0284101
TSHB	634.32	-1.89197	0.540195	-3.50238	0.000461123	0.0102563
LOC101747934	936.704	-0.741282	0.246693	-3.00487	0.00265693	0.0311719
TCP11	765.645	-3.64334	0.702761	-5.18431	2.17e-07	6.4e-05
LOC768477	550.849	-4.87362	0.703569	-6.927	4.3e-12	2.58e-08
PIFO	59.292	-5.13869	1.2449	-4.12778	3.66e-05	0.00194087
MEIOC	1216.23	-1.0983	0.359258	-3.05713	0.00223467	0.0282129
DBF4B	186.971	-0.878804	0.306292	-2.86917	0.00411547	0.0414214
KIF18B	453.538	-0.983377	0.319635	-3.07656	0.00209404	0.0270655
LOC101748951	115.314	-1.82924	0.484655	-3.77431	0.000160452	0.00532356
LOC425470	184.1	-10.0373	3.34279	-3.00266	0.00267628	0.0312728
EFCAB3	435.436	-8.00419	2.14787	-3.72658	0.000194096	0.00600792
LOC101751949	86.1093	-2.45394	0.607965	-4.03632	5.43e-05	0.00255185
MAPT	1614.66	-1.6478	0.536782	-3.06978	0.00214218	0.0275275
RUNDC3A	85.729	-4.54559	1.02215	-4.44709	8.7e-06	0.000722645
ATXN7L3	1158.53	-0.90453	0.298987	-3.02532	0.00248374	0.0300316
G6PC3	1182.29	-1.16412	0.403875	-2.88239	0.00394676	0.0403775
RETSATL	75.506	1.44944	0.320082	4.52835	5.94e-06	0.000580689
COL1A1	2471.58	0.8813	0.220339	3.99974	6.34e-05	0.00284397
LOC112530347	35.1071	-3.42813	1.0584	-3.23897	0.00119962	0.01916
LOC107055292	376.893	-2.01301	0.546377	-3.68428	0.000229352	0.00672354
LRRC46	211.405	-2.95014	0.666798	-4.42434	9.67e-06	0.000767767
CISD3	49.661	1.5884	0.513544	3.09301	0.00198137	0.026272
FBXO47	420.166	-1.65928	0.560057	-2.9627	0.00304958	0.0338517
ZPBP2	39.8237	-6.89922	1.5148	-4.55452	5.25e-06	0.000531414
CASC3	2359.62	-1.16155	0.389197	-2.98449	0.00284055	0.0324099
TOP2A	6925.43	-1.06976	0.293424	-3.6458	0.00026656	0.00738823
KRT19	79.3792	2.40614	0.654134	3.67836	0.00023474	0.00679949
LOC112530405	10.1767	2.3114	0.772037	2.99389	0.00275443	0.0318856
KLHL10	629.729	-6.3322	1.52402	-4.15494	3.25e-05	0.00178173
TTC25	607.493	-3.99764	1.05734	-3.78084	0.000156302	0.00522074
HSPB9	123.115	2.17139	0.627752	3.45899	0.000542211	0.0114653
C19orf71	104.956	-7.4216	2.60831	-2.84537	0.00443602	0.0436241
LOC107055337	514.925	-2.68727	0.533247	-5.03945	4.67e-07	0.000106473
FUT6	92.2394	-1.44294	0.437628	-3.29718	0.000976595	0.0169721
PRR22	104.101	-5.36008	0.974597	-5.49979	3.8e-08	1.95e-05
RFX2	739.116	-0.712217	0.222896	-3.19529	0.00139689	0.0212333
MIR6615	8.46562	2.61667	0.911758	2.86992	0.00410577	0.0413701
ACTL9	212.002	-7.70518	2.04201	-3.77333	0.000161084	0.00533474
MIER2	646.958	-0.693884	0.21134	-3.28327	0.00102612	0.0174566
LOC101751474	77.5939	-9.75376	2.72797	-3.57546	0.000349616	0.00871186
LOC101750583	640.867	-1.36946	0.42934	-3.18968	0.00142428	0.0213654
CFD	857.819	1.4201	0.453385	3.13222	0.00173489	0.0243046
ARID3A	948.644	-2.48489	0.526719	-4.71767	2.39e-06	0.000319256
STK11	1159.83	-1.49185	0.417883	-3.57003	0.000356947	0.00876266
CIRBP	10286.3	0.830232	0.274597	3.02345	0.00249907	0.0301305
MUM1	1001.45	-1.22399	0.396284	-3.08867	0.00201052	0.0264583
GAMT	103.899	-1.73991	0.576343	-3.01889	0.00253705	0.0302874
REEP6	265.652	-3.53423	1.1558	-3.05781	0.00222962	0.0281887
PCSK4	92.2634	-4.20739	0.949832	-4.42961	9.44e-06	0.000759271
LOC112530452	14.2898	2.31692	0.76712	3.02028	0.00252539	0.0302309
HOMER3	3720.15	-0.665207	0.223172	-2.98069	0.00287598	0.0326108
LOC107055366	52.4997	-6.77241	1.95817	-3.45855	0.000543101	0.0114653
C19orf45	306.621	-2.5633	0.630907	-4.06288	4.85e-05	0.00237944
CIB3	390.98	-1.62049	0.360798	-4.49142	7.08e-06	0.000634153
RAB8A	1320.29	0.618917	0.203147	3.04665	0.00231406	0.0288114
ZNRF4	459.751	-5.84127	1.44604	-4.03949	5.36e-05	0.00252634
SUV39H1_1	198.741	0.843798	0.280566	3.00749	0.00263418	0.0309573
SYCE2	291.134	-1.12278	0.308976	-3.63387	0.000279198	0.00760952
EVI5L	1150.6	0.890424	0.295476	3.01353	0.00258232	0.030547
LOC107049166	62.8137	-3.97109	0.942797	-4.21203	2.53e-05	0.00151986
LOC107050626	297.825	-1.51131	0.416629	-3.62748	0.0002862	0.00771882
DSN1	542.601	-1.15574	0.39653	-2.91463	0.00356105	0.037584
LOC101749673	161.882	-0.934761	0.298992	-3.12637	0.00176976	0.0246019
LOC107050975	45.0744	-1.26726	0.426285	-2.97281	0.0029509	0.0331443
LOC112531056	5697.76	-1.26874	0.363583	-3.48955	0.00048384	0.0106418
LOC107050363	2090.54	-0.619538	0.221519	-2.79677	0.00516167	0.0482077
LOC112531153	32.2322	-7.51558	1.55623	-4.82936	1.37e-06	0.000211107
LOC112531143	32.4012	2.68672	0.757341	3.54756	0.000388811	0.00913275
LOC769729	68.0646	1.55684	0.511719	3.04237	0.00234721	0.0291234
LOC107049156	8.74898	3.58454	1.12534	3.18529	0.0014461	0.0215247
LOC107049468	48.7683	1.52285	0.397489	3.83117	0.000127537	0.00464021
UBE2M	1020.59	-1.0784	0.354573	-3.04141	0.00235473	0.0291629
SLC8A2	72.9416	-5.78541	1.00324	-5.76673	8.08e-09	6.93e-06
LOC107049828	277.623	-1.07541	0.322449	-3.33513	0.000852583	0.0154684
LOC107051310	264.79	0.989594	0.343674	2.87945	0.00398368	0.0406168
VASP	137.495	0.923704	0.257069	3.59321	0.000326628	0.00838253
TMPRSS12	393.89	-5.52152	1.20234	-4.5923	4.38e-06	0.000479928
ACVR1B	509.771	-1.03368	0.311525	-3.31813	0.000906219	0.0160965
CCDC65	236.777	-3.56609	0.72406	-4.92513	8.43e-07	0.00014604
FKBP11	90.5008	0.897885	0.306911	2.92555	0.00343846	0.0368076
WNT1	62.8086	-1.34956	0.48059	-2.80813	0.00498299	0.0470512
LOC107050879	141.289	-2.91492	0.73904	-3.9442	8.01e-05	0.00328641
LOC112530945	43.833	2.17354	0.755156	2.87826	0.00399873	0.0406885
LOC431300	8.69222	-4.69039	1.37517	-3.41077	0.000647806	0.0129137
KRT71	37.9113	-1.97508	0.684709	-2.88456	0.00391967	0.0402375
LOC107049257	475.708	-1.19811	0.367371	-3.26131	0.00110897	0.018196
SPATS2	1561.67	-1.60052	0.425368	-3.76267	0.000168108	0.00546684
GDF11	33.7046	-3.23237	1.1557	-2.79688	0.00515984	0.0482077
ORMDL2	464.71	-1.13032	0.379889	-2.97539	0.00292616	0.0329279
R3HDM2	1944.13	-0.61009	0.202264	-3.0163	0.00255881	0.0303889
RACGAP1	1997.61	-1.43709	0.434446	-3.30788	0.000940062	0.0165716
LOC112530942	17593	1.49295	0.398611	3.74538	0.000180119	0.00571675
LOC101750014	3312.27	1.23025	0.344913	3.56683	0.000361324	0.00876266
LOC112530938	43.8941	-1.41289	0.422039	-3.34776	0.000814674	0.0150565
BAZ2A	2168.22	-1.28891	0.45614	-2.82568	0.00471803	0.0453293
COQ10A	357.924	-1.39385	0.436962	-3.18988	0.00142333	0.0213654
MYL6	1789.27	0.591628	0.17717	3.33933	0.000839822	0.0153418
ESPL1	1242.85	-0.828597	0.284957	-2.90779	0.0036399	0.0381037
SENP1	1166.16	-2.01889	0.54892	-3.67794	0.000235129	0.00679949
LOC107051468	923.218	1.40275	0.485478	2.88943	0.00385941	0.0397788
LOC112530930	637.762	1.3569	0.413327	3.28286	0.00102758	0.0174651
LOC101750513	50.4733	1.2512	0.379572	3.29634	0.000979534	0.0170012
ZNF385A	725.984	-0.880951	0.274124	-3.21369	0.0013104	0.0204237
KATNAL2	462.26	-1.31729	0.424282	-3.10474	0.00190445	0.0255859
RNF165	233.54	2.4083	0.771039	3.12345	0.00178747	0.024649
AQP7	226.688	-5.83515	1.82646	-3.19479	0.00139935	0.021239
PINLYP	9.05352	2.73623	0.905314	3.02241	0.00250774	0.0301599
KIF24	1481.07	-2.05834	0.513545	-4.0081	6.12e-05	0.00278507
DNAI1	605.295	-1.47563	0.502148	-2.93863	0.00329668	0.0358418
SPAG8	174.602	-4.56926	1.28675	-3.55101	0.000383761	0.00912665
LOC107051926	152.69	-1.10118	0.359079	-3.06668	0.0021645	0.0276761
LOC107051928	106.356	-3.17088	0.661021	-4.79694	1.61e-06	0.000241875
LOC107051929	40.2187	-2.24792	0.680763	-3.30206	0.000959766	0.0167712
PRLR	2108.74	0.665789	0.181539	3.66748	0.000244954	0.00697172
SPEF2	634.761	-1.69436	0.533579	-3.17546	0.00149601	0.0220197
LOC112530520	36.567	-2.54099	0.81931	-3.10137	0.00192624	0.0258208
NADK2	1460.63	1.22379	0.322765	3.79157	0.0001497	0.00506517
RANBP3L	91.6631	1.03526	0.3289	3.14764	0.00164595	0.0234229
PTGER4	67.8303	-1.86811	0.581462	-3.21279	0.00131455	0.0204515
OXCT1	4067	0.784536	0.254316	3.08488	0.00203632	0.0266657
CCDC152Z	48.1608	-2.49894	0.789418	-3.16555	0.00154791	0.0223813
FGF10	115.247	1.59132	0.32293	4.92777	8.32e-07	0.000145484
ITGA1	104.311	1.00241	0.285981	3.50516	0.00045633	0.0101748
ITGA2	1120.72	0.833736	0.258714	3.22262	0.00127025	0.0199868
LOC107051941	87.5837	-1.79641	0.501946	-3.57889	0.000345051	0.0086673
ANKRD55	23.2037	-1.82373	0.560403	-3.25432	0.00113663	0.0184522
LOC427161	367.868	-1.26695	0.321222	-3.94416	8.01e-05	0.00328641
LOC112530512	21.5395	-1.95626	0.540572	-3.61887	0.000295892	0.00790918
LOC107051948	20.5665	-4.0702	0.94611	-4.30203	1.69e-05	0.00112096
LOC101748033	497.991	-1.31357	0.321178	-4.08986	4.32e-05	0.00216007
POC5	495.57	-1.16287	0.318478	-3.65132	0.000260894	0.00727856
GCNT4	60.6591	-2.45203	0.835836	-2.93363	0.00335027	0.0362513
HEXB	1056.63	-0.901872	0.321943	-2.80134	0.00508909	0.0477775
ENC1	615.259	1.28302	0.403314	3.1812	0.00146668	0.0216957
LOC101751521	65.6337	-2.75074	0.77123	-3.5667	0.00036151	0.00876266
FREM1	185.247	1.29432	0.419604	3.08462	0.00203812	0.0266657
SAXO1	146.718	-8.2629	1.9034	-4.34113	1.42e-05	0.000997587
TRPM3	327.268	1.57448	0.395199	3.98401	6.78e-05	0.00299956
LOC107052317	11.8451	-6.06027	2.17861	-2.78171	0.00540727	0.049813
ABHD17B	522.801	-2.49573	0.436381	-5.71916	1.07e-08	8.04e-06
C9orf85	843.43	-1.43413	0.380762	-3.76648	0.000165568	0.00542341
LOC107052308	14.5683	-7.33896	1.96046	-3.74349	0.000181483	0.00574621
GKAP1	1984.56	-2.32944	0.511398	-4.55505	5.24e-06	0.000531414
KIF27	2473.74	-1.28022	0.408849	-3.13129	0.00174039	0.0243439
RMI1	1040.36	-0.903214	0.273258	-3.30536	0.000948549	0.0166274
SLC28A3	393.977	2.00105	0.663682	3.01508	0.00256915	0.0304512
CKS2	484.009	-1.62676	0.387942	-4.1933	2.75e-05	0.00159908
TPPP2	811.536	-7.54349	1.78669	-4.22204	2.42e-05	0.00146857
CHSY3	434.823	1.68181	0.577497	2.91223	0.00358854	0.0377077
LOC101748231	228.459	-1.91785	0.472384	-4.05995	4.91e-05	0.00238356
PAM	2755.44	0.585748	0.206414	2.83773	0.00454358	0.0442949
SLCO4C1	562.833	-1.4254	0.384902	-3.70328	0.000212833	0.00633786
LIX1	68.5643	1.23458	0.389177	3.17229	0.00151244	0.0221797
LOC107052344	9.72907	-3.81259	1.3104	-2.90949	0.00362024	0.037964
KIAA1683	473.453	-5.489	1.61935	-3.38963	0.000699867	0.0136903
LOC107056869	27.5025	-1.73923	0.617294	-2.81752	0.00483967	0.0460445
CZH5ORF63	509.046	0.703009	0.203278	3.45836	0.000543482	0.0114653
FBN2	499.923	1.72731	0.512325	3.37152	0.000747545	0.0142693
ELL2	3022.14	-1.14305	0.337965	-3.38215	0.00071922	0.01399
LOC107052360	17.0412	-4.29903	1.24121	-3.46359	0.000533021	0.0113152
KIAA0825	151.829	-1.57667	0.472643	-3.33585	0.000850376	0.0154443
NR2F1	527.477	1.22591	0.366256	3.34714	0.00081651	0.0150565
LOC101751097	58.9247	1.39684	0.453877	3.07757	0.00208693	0.02704
CKMT2	318.6	-5.83347	1.56271	-3.73292	0.000189271	0.00595098
ANKRD34B	252.825	0.687866	0.231025	2.97745	0.00290656	0.0327894
GRIN3A	225.952	1.31126	0.367909	3.56408	0.00036513	0.00882977
SLC46A2	47.4161	1.72136	0.39095	4.40303	1.07e-05	0.000814924
PTBP3	3621.53	1.50846	0.484623	3.11264	0.00185423	0.025136
TXN	2550.25	0.770129	0.162962	4.72583	2.29e-06	0.000312795
LOC107052417	110.006	-2.26046	0.594623	-3.80151	0.000143819	0.00497322
LOC427371	175.68	-2.17524	0.598066	-3.63713	0.000275691	0.00754793
MIR2954	208.724	-3.3255	0.627898	-5.29624	1.18e-07	4.38e-05
TNFAIP8	652.663	1.35233	0.45081	2.99979	0.00270168	0.0314022
LOC107052398	188.738	-0.78535	0.275042	-2.85539	0.00429843	0.0426438
ALDH7A1	1642.76	0.645914	0.22751	2.83905	0.00452476	0.0442312
LOX	128.902	0.86255	0.277998	3.10272	0.00191753	0.0257232
LOC112530741	198.496	-0.998986	0.329814	-3.02894	0.00245412	0.0298538
LOC107051491	94.5658	1.90763	0.420125	4.54063	5.61e-06	0.000562521
LOC107049998	9.07043	6.59093	1.84804	3.56644	0.000361868	0.00876266
NDAHNAKL	2452.46	1.28481	0.30838	4.16632	3.1e-05	0.00174116
LOC112531323	43.0606	3.15237	0.711265	4.43206	9.33e-06	0.000754074
KMT5C	675.244	-0.735875	0.259686	-2.83371	0.00460116	0.0446871
NSMCE3	931.667	-0.709979	0.231418	-3.06795	0.00215535	0.0276248
LOC107050922	62.7815	-2.25219	0.704825	-3.19539	0.00139641	0.0212333
FCGBPL	44.9251	2.10829	0.581117	3.628	0.000285628	0.00771495
LOC112531429	543.305	-1.03909	0.292815	-3.54864	0.000387229	0.00912665
LOC107049147	24.6852	2.74212	0.877198	3.126	0.00177204	0.0246105
EYY68_mgt12	616.169	1.86545	0.501484	3.71985	0.000199341	0.00609733
EYY68_mgt13	472.311	-0.966365	0.339175	-2.84916	0.00438342	0.0431855

## Sheet: SYNCHrF3
Table S8. Significantly upregulated and downregulated differentially expressed genes (DEGs) in the gonads of Green-legged Partridgelike chickens from the repeated synbiotic and choline in ovo–injected group (SYNCHr) compared with the control group in the F3 generation (|log₂ fold change| ≥ 0.58; adjusted p ≤ 0.05).
gene	baseMean	log2FoldChange	lfcSE	stat	pvalue	padj
CLC2DL4	1258.35	1.3276	0.346047	3.83646	0.000124818	0.00426351
GOLGB1	2513.01	0.842288	0.294381	2.86122	0.00422019	0.0317172
HCLS1	125.341	1.01671	0.342199	2.97112	0.00296719	0.0254651
ACRL	930.026	-5.46262	1.67912	-3.25327	0.00114087	0.0146905
FLNC	40.6281	1.3053	0.486145	2.685	0.00725288	0.0442332
LOC107049971	71.4349	-2.33249	0.67574	-3.45175	0.000556954	0.00970586
PAX4	20.1204	-5.08881	1.46781	-3.46693	0.000526433	0.00935499
LOC107053537	467.786	-1.13906	0.264774	-4.30202	1.69e-05	0.00150401
SMKR1	147.77	-2.54291	0.707715	-3.59313	0.00032673	0.00717757
LOC100859230	68.0975	-1.22233	0.43593	-2.80396	0.00504797	0.0352433
CPA2	197.6	-1.07967	0.300773	-3.58966	0.000331109	0.0071907
CPA5	91.5415	-1.66486	0.43351	-3.84042	0.000122822	0.0042291
CEP41	1626.09	-3.02557	1.08901	-2.77827	0.00546486	0.0369791
GDI2	4020.9	0.640819	0.185189	3.46035	0.000539484	0.00949813
ASB13	670.102	-1.18375	0.358148	-3.30519	0.000949119	0.013141
LRGUK	1062.06	-1.13988	0.410608	-2.77607	0.00550196	0.0371301
LOC101750196	12.1609	-3.11792	1.12328	-2.77572	0.00550794	0.0371385
LOC107055713	262.475	-0.844273	0.24285	-3.47653	0.000507953	0.00913088
ITIH5	1580.09	1.08565	0.374215	2.90115	0.00371795	0.0292127
CAMK1D	377.826	0.968967	0.335694	2.88646	0.00389605	0.0302098
MCM10	1387.8	-1.95383	0.616127	-3.17114	0.0015184	0.0174391
MEIG1	679.038	-2.04872	0.56556	-3.62247	0.000291807	0.00675587
CACNA2D1	1269.15	0.888993	0.293417	3.0298	0.00244718	0.0227107
LOC107051625	111.554	-2.63701	0.641089	-4.11332	3.9e-05	0.00236671
CCDC146	573.23	-3.30599	1.2226	-2.70407	0.00684964	0.0425389
FBXL13	492.645	-3.01084	1.10552	-2.72346	0.00646024	0.0411441
LRRC17	117.445	2.02739	0.571011	3.55053	0.000384462	0.00773125
NAPEPLD	1520.54	-1.55894	0.577993	-2.69716	0.00699341	0.043174
LOC107051629	35.7434	-3.83524	0.871065	-4.40294	1.07e-05	0.00116781
EFCAB10	111.79	-1.94539	0.691338	-2.81394	0.00489378	0.0345777
LOC112533020	66.4623	-2.31919	0.574549	-4.03655	5.42e-05	0.00278761
LOC112533028	56.5204	-1.98532	0.546214	-3.63469	0.00027832	0.00657859
MIR2126	21.6274	-1.99149	0.753953	-2.6414	0.00825638	0.0480583
LAMB1	9125.46	1.08725	0.404214	2.68979	0.00714978	0.0438435
C12orf40	547.821	-1.2504	0.416592	-3.0015	0.00268656	0.0239028
ALG10	639.489	0.714012	0.232761	3.06757	0.00215807	0.0211654
LOC107049439	53.3051	1.68587	0.554131	3.04238	0.00234717	0.0221795
ASB15	141.499	-1.18967	0.373614	-3.18421	0.00145148	0.0169205
IQUB	770.309	-1.9228	0.564863	-3.40401	0.000664055	0.0106794
LOC112533174	35.4021	-2.18677	0.572114	-3.82226	0.000132233	0.00438546
PTPRZ1	220.837	-1.89294	0.49623	-3.81464	0.000136379	0.00443922
MET	510.572	0.842191	0.282723	2.97885	0.00289331	0.025
CAV2	946.202	0.655025	0.19453	3.36722	0.000759302	0.0115399
BMT2	934.086	-0.805702	0.286999	-2.80734	0.00499529	0.0350346
DOCK4	544.378	0.705575	0.195652	3.60627	0.000310628	0.00699445
TWF1	1447.76	1.10297	0.288002	3.82973	0.000128282	0.00430994
ARID2	2501.34	-0.882139	0.251132	-3.51266	0.00044365	0.00837066
SCAF11	1789.64	0.870586	0.301831	2.88435	0.00392221	0.0303028
SLC38A1	2880.89	1.16194	0.219711	5.28847	1.23e-07	6.51e-05
LOC101749506	70.8868	1.05453	0.371534	2.83832	0.00453524	0.0329701
FAM19A2	114.773	1.54031	0.577122	2.66896	0.00760876	0.0457675
GNS	29905.8	1.4704	0.401881	3.65878	0.000253417	0.00619029
LOC101752108	112.963	-3.14432	0.766147	-4.10407	4.06e-05	0.00241482
MDM2	6376.09	-0.66264	0.242656	-2.73078	0.00631848	0.0406039
LOC107052751	112.058	-1.0266	0.317652	-3.23183	0.00123001	0.0153756
LOC100858495	44.9902	-5.16965	1.23153	-4.19774	2.7e-05	0.00190638
LOC101747919	282.153	-2.35183	0.692903	-3.39416	0.000688383	0.0108843
CCDC107	1106.12	-0.982262	0.351158	-2.79721	0.00515468	0.0357111
OSBPL8	5167.96	-1.00825	0.344537	-2.9264	0.00342908	0.0278361
PTPRQ	104.543	1.42805	0.471871	3.02636	0.00247517	0.0228058
MYF5	102.515	-1.3239	0.39507	-3.35105	0.00080507	0.0118916
TSPAN19	272.133	-1.58212	0.495816	-3.19093	0.00141815	0.0166681
C1H12orf50	2196.42	-2.62316	0.68089	-3.85254	0.000116899	0.00408264
ATP2B1	1472.53	1.01298	0.262714	3.85582	0.000115341	0.00404534
LOC100858183	147.685	-5.18861	1.65344	-3.13807	0.00170061	0.0185603
KERA	16.4978	2.81394	1.01789	2.76448	0.00570143	0.0379344
LUM	2056.62	1.52265	0.573123	2.65676	0.00788957	0.0467825
DCN	2797.15	1.3587	0.437707	3.10413	0.00190839	0.0197265
CEP83	758.748	-1.78829	0.504892	-3.54193	0.000397215	0.00786192
LOC112533391	45.4693	-1.84872	0.67997	-2.71883	0.00655126	0.0414461
LOC101751743	104.928	-1.44042	0.292044	-4.93219	8.13e-07	0.000238916
CFAP54	2120.5	-1.4159	0.421144	-3.36203	0.000773722	0.0116467
LOC101747799	35.9802	-2.7806	0.946711	-2.93712	0.0033128	0.0272689
IKBIP	1160.4	-1.33525	0.41734	-3.19943	0.00137697	0.0164096
LOC107053813	116.674	-1.3054	0.403534	-3.23492	0.00121678	0.0153181
AGBL3	373.918	-2.65273	0.672018	-3.94741	7.9e-05	0.00333932
ARHGDIB	516.687	1.33118	0.407293	3.26835	0.00108175	0.0142295
ART4	19.923	-4.54102	1.23612	-3.67361	0.000239149	0.00596583
HIST1H2BF	56.8272	-2.97163	0.855859	-3.4721	0.000516404	0.00924396
HIST1H2A4L2	14.6029	-6.07617	1.77978	-3.41401	0.000640144	0.0105132
HIST1H2BO	41.5635	-3.68563	1.2517	-2.94449	0.00323486	0.0270035
TTC26	992.979	-0.623907	0.223143	-2.79599	0.00517409	0.0358044
NFAM1	450.153	-1.45673	0.422475	-3.44809	0.00056456	0.00977866
CENPM	420.816	-2.22905	0.5719	-3.89763	9.71e-05	0.00368769
TNFRSF13C	96.606	-0.977633	0.371217	-2.63359	0.00844883	0.0487968
MEI1	1352.63	-1.28404	0.343095	-3.74252	0.000182187	0.00514483
PMM1	485.394	0.848676	0.25722	3.29942	0.000968836	0.013285
LOC101749129	102.773	-0.956565	0.362844	-2.6363	0.00838163	0.0485726
SGSM3	827.303	-0.857886	0.303941	-2.82254	0.00476443	0.0339325
LOC107053703	186.397	-2.04659	0.551478	-3.71109	0.000206367	0.0055879
LOC112533453	62.9473	-1.89468	0.682901	-2.77445	0.00552945	0.0372248
LOC107053686	274.115	-1.51601	0.354545	-4.27593	1.9e-05	0.00155106
MIEF1	1471.08	-1.1097	0.419334	-2.64633	0.00813703	0.0477044
CBX7	2457.44	-0.845416	0.21925	-3.85594	0.000115285	0.00404534
CBX6	1607.35	0.677258	0.246127	2.75166	0.00592939	0.0388178
NPTXR	1800.94	0.81112	0.258765	3.13457	0.00172104	0.0186846
JOSD1	3337.15	-1.18437	0.314476	-3.76617	0.00016577	0.00494187
DMC1	434.712	-1.70439	0.457661	-3.72414	0.000195984	0.00540946
LOC101747255	616.735	-7.0954	2.07318	-3.42248	0.000620528	0.0103601
LOC101751556	32.5235	-2.28217	0.647832	-3.52278	0.000427041	0.00816889
C1H22orf23	281.316	-2.47685	0.691264	-3.58307	0.000339586	0.00727244
LOC100858460	137.734	-1.01381	0.341214	-2.97118	0.00296658	0.0254651
PDXP	1645.82	-0.990196	0.32594	-3.03797	0.00238174	0.022358
LGALS2	151.476	-1.02032	0.375715	-2.71567	0.00661426	0.0417521
C1QTNF6	383.138	1.05512	0.266195	3.96371	7.38e-05	0.00320277
TST	852.512	0.750032	0.231891	3.23442	0.00121889	0.0153197
TEX33	745.844	-5.91544	1.55406	-3.80645	0.000140977	0.0045434
MYH9	9158.19	0.847392	0.240158	3.52847	0.000417963	0.00810035
RBFOX2	1227.5	1.07934	0.322429	3.34753	0.000815351	0.0119975
ISX	38.0653	-1.5179	0.456888	-3.32225	0.000892943	0.012626
ASCL4	143.569	-1.33774	0.408565	-3.27425	0.00105944	0.0140544
PRDM4	1932.95	-1.41806	0.508536	-2.78852	0.00529488	0.0363462
PWP1	1260.59	0.623609	0.234957	2.65414	0.00795111	0.0469846
C1H12ORF45	504.393	0.620433	0.177414	3.49709	0.000470372	0.00865928
C1H12ORF73	295.916	0.582138	0.216491	2.68897	0.00716731	0.0438677
ASCL1	44.3974	2.01298	0.570806	3.52655	0.000421006	0.00813168
GNPTAB	1819.56	1.07791	0.241597	4.4616	8.14e-06	0.00103122
LOC107053508	66.5706	-5.07365	1.04555	-4.85263	1.22e-06	0.000320759
LOC100858131	204.816	-1.69872	0.601113	-2.82595	0.00471399	0.0337371
WEE2	44.4676	-1.52698	0.525891	-2.9036	0.00368894	0.0291581
MTPN	5675.07	0.788297	0.283505	2.78054	0.00542688	0.0368359
KIAA1551	3696.26	0.875151	0.243484	3.59428	0.00032529	0.00715512
LOC101752247	41.9604	-2.65199	0.92416	-2.86962	0.00410969	0.0312295
CAPRIN2	808.741	-0.653641	0.240396	-2.71901	0.00654768	0.0414461
TMTC1	515.06	0.998475	0.284642	3.50782	0.000451794	0.00846625
LOC101748011	70.647	-3.43552	0.974454	-3.52558	0.000422551	0.00813453
LOC107053437	65.5644	-1.22604	0.390583	-3.139	0.00169524	0.0185603
CCDC77	696.366	-0.793397	0.264978	-2.9942	0.00275166	0.0242728
RAD52	525.171	-1.32037	0.369721	-3.57125	0.000355285	0.0074056
TUBA8B	1135.5	-6.0228	1.59419	-3.77797	0.000158115	0.00479976
AKR1E2	165.155	1.33521	0.370083	3.60787	0.000308718	0.00696977
CALD1	2046.58	0.769446	0.226867	3.39162	0.000694805	0.0109321
AKR1B10L2	120.476	1.90855	0.504348	3.78419	0.000154212	0.00472097
RERG	1733.96	0.723086	0.258644	2.79568	0.00517914	0.0358104
EPS8	1502.93	0.60274	0.217241	2.77452	0.00552826	0.0372248
LMO3	79.507	1.71712	0.548467	3.13077	0.00174352	0.0188364
PLCZ1	892.484	-6.52783	1.70274	-3.83372	0.000126219	0.00430276
CAPZA3	222.988	-8.38261	2.2477	-3.72941	0.000191927	0.00532326
SLCO1B1	827.791	1.1425	0.373737	3.05696	0.00223598	0.0215938
LOC107054135	55.5652	-0.964641	0.363445	-2.65416	0.00795063	0.0469846
LOC100859077	16.1866	-6.88101	1.68457	-4.08473	4.41e-05	0.00254609
ETNK1	27674.7	0.637447	0.204477	3.11745	0.00182424	0.0192721
CMAS	668.374	0.715597	0.244301	2.92916	0.00339879	0.0277233
ABCC9	875.81	1.17936	0.370643	3.18193	0.00146295	0.0169963
KCNJ8	447.808	1.12869	0.254166	4.44077	8.96e-06	0.00108517
CASC1	376.27	-1.67544	0.533874	-3.13828	0.00169944	0.0185603
LOC107054089	54.7803	-2.39389	0.654271	-3.65887	0.00025333	0.00619029
LOC107054073	22.3896	-3.43287	1.20547	-2.84775	0.00440302	0.032436
BHLHE41	220.784	1.61145	0.487313	3.3068	0.000943694	0.0130871
SSPN	404.406	1.12065	0.312651	3.58435	0.000337914	0.00726472
CYB5R3	1408.88	0.789656	0.151746	5.20379	1.95e-07	8.57e-05
LOC418222	46.3808	-3.52005	1.33119	-2.64429	0.0081862	0.0478615
TTLL12	2089.79	0.785185	0.150858	5.2048	1.94e-07	8.57e-05
EFCAB6	212.8	-4.289	1.37238	-3.12524	0.0017766	0.0189427
RIBC2	602.311	-1.29471	0.43041	-3.00808	0.00262901	0.0236915
FBLN1	228.811	-1.30595	0.418502	-3.12053	0.00180529	0.0191768
PKDREJ	1133.34	-2.69129	0.625893	-4.29991	1.71e-05	0.00150401
LOC101749705	36.105	-1.84961	0.582259	-3.17661	0.00149006	0.0171944
MANSC1	328.259	0.879363	0.21499	4.09024	4.31e-05	0.00251684
MANSC4	62.2354	1.48443	0.437364	3.39404	0.000688705	0.0108843
LOC107054297	148.223	-1.19585	0.447444	-2.67262	0.00752615	0.0454303
KCNA6	960.551	1.15878	0.415595	2.78824	0.00529948	0.0363487
ARHGEF5	474.272	-1.19569	0.366267	-3.26455	0.0010964	0.0143117
LOC100858935	102.352	-1.31165	0.316104	-4.14942	3.33e-05	0.00212837
PARP11	653.284	-1.13241	0.413829	-2.73642	0.00621122	0.0401656
TSPAN9	251.199	0.691858	0.263723	2.62343	0.00870487	0.049672
FKBP4	10017.6	0.67796	0.240313	2.82116	0.00478507	0.0340005
LOC101748787	40.3638	-1.31771	0.4938	-2.66851	0.00761876	0.0457962
LOC112530152	100.821	-1.42271	0.464425	-3.06337	0.00218856	0.0213042
PHC1	1794.67	-0.823808	0.277255	-2.9713	0.00296542	0.0254651
CASR	1161.09	1.50762	0.246873	6.10688	1.02e-09	2.17e-06
CSTB	1237.8	0.958092	0.335501	2.85571	0.0042941	0.031954
NOP2	1126.45	0.744153	0.171962	4.32744	1.51e-05	0.00139631
LOC101750826	66.3335	-1.9957	0.678322	-2.94211	0.00325983	0.0270935
ACRBP	165.34	-4.68756	1.68639	-2.77965	0.00544178	0.036852
LOC101750932	43.5948	-4.6251	1.26874	-3.64542	0.000266959	0.00639841
LOC112530194	64.2637	-1.1365	0.422271	-2.6914	0.00711525	0.0437033
LRRC23	266.057	-0.963751	0.362078	-2.66173	0.00777411	0.0462581
TRPV6	76.1977	1.40721	0.440421	3.19515	0.00139757	0.016517
SYCE3	272.777	-2.1443	0.694316	-3.08837	0.00201259	0.0203075
HSFL1	57.0059	-2.71688	0.817397	-3.32382	0.000887928	0.0125892
SPAG17	1684.61	-1.29283	0.367402	-3.51885	0.000433423	0.00822302
WDR3	1283.73	0.774296	0.228476	3.38896	0.000701591	0.0109999
USF3	684.102	-1.76552	0.56666	-3.11567	0.00183529	0.0193276
TRIM45	312.388	-1.02433	0.377034	-2.71681	0.00659144	0.0416387
HGD	103.236	-1.13009	0.297714	-3.79591	0.000147106	0.00463316
MAATS1	896.148	-2.49741	0.642137	-3.88922	0.000100568	0.00377417
LOC101749284	104.4	-1.02942	0.311769	-3.30186	0.000960466	0.0132126
ATP1A1	15481.4	0.694657	0.211389	3.28616	0.00101564	0.0136748
LOC112530292	174.903	-1.99194	0.448657	-4.43979	9e-06	0.00108517
CHD1L	1791.55	-1.42745	0.43144	-3.30858	0.000937715	0.0130571
C1H3ORF30	130.295	-1.94735	0.511584	-3.8065	0.000140947	0.0045434
LOC107054759	78.5097	-2.42988	0.810759	-2.99704	0.00272612	0.0241506
CFAP44	1759.75	-2.40443	0.627513	-3.83168	0.00012727	0.00430994
SPIRE1L	71.242	-1.50005	0.4777	-3.14015	0.00168861	0.0185037
CD200R1L	50.4276	-1.26662	0.446912	-2.83415	0.00459471	0.0332049
CCDC181	907.673	-1.78096	0.55533	-3.20703	0.00134112	0.0161707
SFT2D2	2192.4	0.628579	0.209042	3.00695	0.00263881	0.0237335
LOC107054903	43.92	-1.43305	0.534612	-2.68053	0.00735055	0.0446697
SENP7	936.449	-1.4839	0.469491	-3.16065	0.00157418	0.0178553
ALCAM	648.572	1.40535	0.511335	2.74839	0.00598878	0.0390423
LOC112530378	13.849	-2.18127	0.768257	-2.83925	0.00452195	0.0329154
HJURP	1300.85	-0.597373	0.204252	-2.92468	0.00344805	0.0279519
TMPRSS7	65.8774	1.24423	0.425078	2.92706	0.00342183	0.02781
LOC112530449	85.6419	2.5913	0.687402	3.7697	0.000163445	0.00489848
LOC101750039	45.0895	1.49248	0.459726	3.24645	0.00116854	0.0149121
ARL6	982.679	-0.948634	0.33997	-2.79035	0.00526513	0.0362235
GABRR3	324.819	-1.56729	0.460457	-3.40377	0.000664618	0.0106794
ZFP92	511.868	0.672387	0.198572	3.38611	0.000708908	0.0110689
ADPRH	667.212	1.08976	0.265388	4.10628	4.02e-05	0.00241482
LIPI	82.3694	-2.39573	0.714937	-3.35097	0.000805288	0.0118916
LOC107055150	25.41	-3.78714	1.16151	-3.26052	0.00111207	0.0144612
C1H21ORF91	4564.93	0.932538	0.336751	2.76922	0.00561912	0.0376037
NCAM2	941.646	1.4111	0.420403	3.35655	0.000789227	0.0117854
APP	4260.36	0.920883	0.340332	2.70583	0.00681329	0.0425067
ADAMTS1	873.313	0.890083	0.317237	2.80574	0.00502015	0.0351801
LOC107055303	47.6258	-2.67253	0.689638	-3.87526	0.00010651	0.00392824
MIS18A	1505.85	-0.751915	0.199937	-3.76077	0.000169394	0.004992
IFNAR2	606.104	0.750821	0.266317	2.81928	0.00481319	0.0341352
TMEM50B	1649.25	-0.82898	0.269348	-3.07773	0.00208582	0.0207168
DNAJC28	813.322	-1.29921	0.400344	-3.24523	0.00117354	0.0149537
CRYZL1	685.146	-0.978015	0.368307	-2.65544	0.00792059	0.046869
LOC107055362	465.709	-0.929971	0.297025	-3.13096	0.00174238	0.0188364
SMIM11	432.156	0.76055	0.254553	2.98778	0.00281008	0.0245477
RCAN1	1356.05	-1.77625	0.50353	-3.5276	0.000419345	0.00811175
CLIC6	306.918	1.00298	0.337821	2.96897	0.002988	0.0255924
LOC101748524	67.0709	-2.17844	0.670349	-3.24971	0.00115524	0.0148198
CBR1	1960.06	0.737196	0.173434	4.25059	2.13e-05	0.0016814
RIPPLY3	147.016	-2.36785	0.74982	-3.15789	0.00158918	0.017891
HMGN1	2048.41	0.884532	0.260553	3.39483	0.000686719	0.0108843
LCA5L	2742.46	-2.02919	0.575248	-3.5275	0.0004195	0.00811175
PRDM15	1042.1	-0.764886	0.274126	-2.79027	0.00526641	0.0362235
PDE9A	766.662	1.52587	0.47942	3.18275	0.00145886	0.0169717
CRYAA	105.268	-0.971522	0.282334	-3.44104	0.000579477	0.00993647
PDXK	10520.2	1.01486	0.277976	3.6509	0.000261322	0.0063164
TRAPPC10	2769.33	-0.665758	0.229125	-2.90565	0.00366493	0.029054
PWP2	909.469	0.5915	0.213606	2.76911	0.00562089	0.0376037
EFHC2	1189.07	-2.3807	0.591433	-4.0253	5.69e-05	0.00285561
NDP	282.582	1.49338	0.452834	3.29784	0.000974305	0.0133193
LOC101750611	366.346	-1.5729	0.438534	-3.58673	0.000334846	0.00724427
USP9X	7931.36	-0.724275	0.262037	-2.76402	0.0057094	0.0379548
LOC107057081	104.753	-2.08923	0.486765	-4.29207	1.77e-05	0.0015072
TSPAN7	846.631	-0.640576	0.22397	-2.86009	0.00423515	0.0317713
RPGR	1716.85	-1.17616	0.372154	-3.1604	0.00157552	0.0178555
CYBB	594.724	-1.11185	0.364488	-3.05044	0.00228504	0.0217849
LOC107056924	87.4796	-2.45372	0.655797	-3.74159	0.000182862	0.00514977
C1HXORF59	1758.25	-2.27658	0.661894	-3.43949	0.000582813	0.0099566
MROH2BL22	18.2524	-3.07218	1.00941	-3.04354	0.00233809	0.0221304
LOC101751321	28.5046	-3.90325	1.04293	-3.7426	0.000182128	0.00514483
LOC107057129	52.9911	-3.50804	1.09344	-3.20824	0.00133549	0.01614
GK	2377.92	-2.12569	0.574399	-3.70073	0.000214983	0.00568293
PCYT1B	1950.12	-1.63708	0.504749	-3.24335	0.00118131	0.0150192
PDK3	2785.06	-0.918204	0.271795	-3.3783	0.000729359	0.0112384
LOC107049245	252.906	-0.984631	0.350537	-2.80892	0.00497079	0.03492
LOC107049256	54.4719	-2.08138	0.636631	-3.26937	0.00107789	0.0142111
CNKSR2	313.886	0.83147	0.234421	3.54691	0.000389775	0.00780142
MAP3K15	205.16	-0.755127	0.268711	-2.81019	0.00495129	0.0348546
ADGRG2	2317.12	-1.27675	0.396869	-3.21706	0.00129513	0.0158085
LOC112531493	26.9463	-3.72637	1.0514	-3.54421	0.000393785	0.00784078
LOC107049447	446.057	-1.22953	0.315465	-3.89751	9.72e-05	0.00368769
REPS2	503.021	1.00614	0.336475	2.99024	0.00278762	0.0244226
CTPS2	1082.6	-1.02109	0.252668	-4.04123	5.32e-05	0.00278072
LOC107049551	47.7528	-2.40518	0.713653	-3.37024	0.000751032	0.0114495
MROH2BL2	37.5504	-2.21117	0.654658	-3.37759	0.000731234	0.0112532
ASB9	98.5927	1.87096	0.600812	3.11406	0.00184535	0.0193602
GEMIN8	1375.93	0.635622	0.193734	3.2809	0.00103475	0.0138464
LOC107055835	20.8624	-4.36206	1.12753	-3.86869	0.000109422	0.00396929
TMSB4X	11472.2	0.918598	0.213082	4.311	1.63e-05	0.00146374
HEATR7B2L1	221.866	-2.46645	0.843698	-2.92337	0.00346259	0.0280035
PUDP	1030.86	-1.42274	0.525456	-2.70763	0.00677664	0.0423795
MXRA5	3632.43	1.19882	0.350775	3.41762	0.000631708	0.0104348
ARSD	242.319	1.70338	0.359681	4.73582	2.18e-06	0.000429135
CSF2RA	67.6072	1.17254	0.414295	2.83021	0.0046518	0.0334406
PPP2R3B	662.485	-1.00505	0.327341	-3.07034	0.00213816	0.0210531
LOC101748607	66.3439	-1.29855	0.434701	-2.98722	0.00281524	0.0245677
CNGA3	196.141	-1.46542	0.440752	-3.32481	0.000884784	0.0125758
VWA3B	912.156	-3.38148	1.09621	-3.08471	0.00203754	0.0204267
KIAA1211L	381.782	-0.674828	0.215485	-3.13167	0.00173814	0.0188223
TSGA10	978.602	-1.8566	0.521666	-3.55899	0.000372281	0.00759338
LOC107051965	34.0298	-1.66701	0.500205	-3.33264	0.000860247	0.0123813
CREG2	2028.31	0.702105	0.206824	3.3947	0.000687047	0.0108843
IL1RL1	544.468	1.15989	0.402547	2.88138	0.00395934	0.0304796
SLC9A2	62.9649	2.04292	0.714513	2.85918	0.00424732	0.0317857
TMEM182	57.3301	-1.71568	0.411932	-4.16495	3.11e-05	0.00204189
LOC101750869	48.6526	-2.22895	0.628161	-3.54838	0.000387615	0.00777637
LOC101750998	106.815	2.09765	0.445767	4.70571	2.53e-06	0.000470585
C1H2ORF40	78.1709	1.6314	0.576419	2.83024	0.00465134	0.0334406
UPF3A	597.174	-2.07047	0.53479	-3.87156	0.000108139	0.00395564
GAS6	4342.87	0.724897	0.149778	4.83982	1.3e-06	0.000325735
ATP11A	2607.86	-1.29349	0.365941	-3.53469	0.000408254	0.00796362
LOC112531521	43.1479	-1.75438	0.594	-2.9535	0.00314189	0.0264732
IRS2	1454.17	0.795748	0.229164	3.47239	0.000515837	0.00924347
LOC101749095	135.269	-2.77855	0.646536	-4.29759	1.73e-05	0.0015072
ING1	977.645	-0.642089	0.207162	-3.09945	0.00193882	0.0199394
LOC107055526	113.186	-1.12679	0.344113	-3.27449	0.00105854	0.0140544
TNFSF13B	73.4817	1.12839	0.420902	2.68089	0.00734274	0.0446381
LOC112531530	68.9053	2.41501	0.577455	4.18216	2.89e-05	0.0019766
KDELC1	2062.39	0.907289	0.172974	5.24522	1.56e-07	7.42e-05
TEX30	373.766	-0.78129	0.286985	-2.72241	0.00648079	0.0412289
FGF14	343.862	1.49368	0.476307	3.13597	0.00171289	0.0186418
NALCN	494.366	-1.27247	0.379543	-3.35263	0.000800469	0.0118636
LOC112531537	50.9128	-1.93065	0.613528	-3.14679	0.00165072	0.0182603
SLC15A1	42.5347	-2.52341	0.955715	-2.64034	0.00828231	0.0481765
LOC112531538	46.1874	-1.45516	0.478299	-3.04238	0.00234717	0.0221795
ABCC4	2194.87	0.594504	0.175163	3.39399	0.000688814	0.0108843
PIBF1	947.268	-1.28278	0.449526	-2.85363	0.00432231	0.0320253
LOC112532749	534.154	-0.707881	0.267088	-2.65036	0.00804051	0.0473594
TNFSF11	121.333	-1.34667	0.506556	-2.65848	0.00784949	0.0466244
DNAJC15	669.571	-1.01574	0.386293	-2.62947	0.00855192	0.0491764
ENOX1	363.775	1.25893	0.340791	3.69414	0.000220632	0.00575561
CCDC122	220.28	-1.6846	0.566858	-2.97183	0.00296033	0.0254574
LOC100859822	57.5877	-2.04983	0.686506	-2.98589	0.00282752	0.0246008
ERICH6B	167.563	-3.79817	1.38305	-2.74622	0.00602858	0.039227
SPERT	914.912	-7.30561	1.82757	-3.99745	6.4e-05	0.00302686
LRRC63	260.987	-3.06674	0.70488	-4.35072	1.36e-05	0.0013345
FNDC3A	3760.28	-1.58848	0.497249	-3.19455	0.00140051	0.016529
CDADC1	876.503	-1.36808	0.492684	-2.7768	0.00548975	0.0370877
LOC107051702	356.092	-1.97464	0.405665	-4.86765	1.13e-06	0.000301965
LOC112531570	558.189	-2.01875	0.706138	-2.85886	0.0042517	0.0317857
LOC112531571	34.697	-3.95377	1.02533	-3.85611	0.000115208	0.00404534
LOC112529940	230.764	-2.91545	0.733862	-3.97275	7.1e-05	0.00316627
LOC101748649	143.392	-0.781087	0.259901	-3.00533	0.00265291	0.0237987
LHFP	304.109	0.897115	0.288761	3.10677	0.00189141	0.0196707
POSTN	487.325	1.25562	0.217235	5.77999	7.47e-09	7.99e-06
SMAD9	489.329	-0.686381	0.213461	-3.21548	0.00130226	0.015873
CCNA1	1833.42	-2.37532	0.600314	-3.9568	7.6e-05	0.00325593
RFC3	1753.45	-0.976622	0.336117	-2.9056	0.00366549	0.029054
LOC107052071	34.1844	-2.53144	0.553049	-4.57725	4.71e-06	0.000719866
LOC101747501	72.3087	-2.52955	0.742077	-3.40875	0.000652611	0.0106033
ZAR1L	203.884	-1.4628	0.401212	-3.64595	0.000266405	0.00639408
B3GLCT	838.575	0.681959	0.241867	2.81956	0.00480896	0.0341193
HSPH1	2241.32	1.29826	0.315332	4.1171	3.84e-05	0.00235328
LOC112531576	145.337	-1.60945	0.400041	-4.0232	5.74e-05	0.00285819
FLT3	61.1541	-2.70553	0.705099	-3.83709	0.000124499	0.00426109
LOC112531581	34.6233	-2.57286	0.645547	-3.98555	6.73e-05	0.00307227
SHISA2	753.469	0.880495	0.323796	2.71929	0.00654217	0.0414461
LOC100859643	142.451	-1.11693	0.380265	-2.93724	0.00331151	0.0272689
GJB6	106.942	-1.02728	0.319076	-3.21955	0.00128391	0.015739
CENPJ	540.906	-1.09252	0.289339	-3.77593	0.000159412	0.00482694
LOC112531585	227.886	-1.19441	0.390082	-3.06196	0.00219896	0.0213569
RDX	6628.23	0.971678	0.333947	2.90967	0.00361805	0.0289006
RAB39A	2290.56	0.964274	0.246777	3.90747	9.33e-05	0.00365791
SLC35F2	1590.84	0.887103	0.300526	2.95184	0.00315891	0.0265382
LOC107052184	62.4414	-3.87219	1.0024	-3.86292	0.000112041	0.00399974
GUCY1A2	662.083	0.630736	0.222643	2.83295	0.00461207	0.0332764
GRIA4	43.51	2.33195	0.54381	4.28817	1.8e-05	0.0015072
DYNC2H1	2239.54	-0.847697	0.288527	-2.93801	0.00330322	0.0272425
TMEM123	1173.54	0.74677	0.181935	4.1046	4.05e-05	0.00241482
YAP1	830.772	0.989278	0.292734	3.37945	0.000726317	0.0112382
C1H11ORF70	276.518	-2.03036	0.56619	-3.58601	0.000335779	0.00724452
CEP126	152.317	-2.75982	0.75028	-3.67839	0.000234714	0.00588953
ANGPTL5	120.589	-2.20927	0.629534	-3.50938	0.000449149	0.00844648
LOC107052373	11.8429	2.98035	1.06239	2.80534	0.0050264	0.0351905
CCDC82	386.221	-0.997408	0.37187	-2.68214	0.00731526	0.0445027
LOC107052369	189.083	-1.53774	0.303605	-5.06494	4.09e-07	0.000142674
FUT4	34.6593	1.48826	0.560162	2.65683	0.0078879	0.0467825
C11orf97	474.092	-1.74396	0.638	-2.73348	0.00626691	0.0403733
HEPHL1	39.0326	1.29679	0.468392	2.76861	0.00562962	0.0376327
SMCO4	295.768	0.937728	0.343634	2.72885	0.00635547	0.0407345
DEUP1	1362.65	-2.75631	0.679025	-4.05922	4.92e-05	0.002692
SLC36A4	1035.17	-0.824565	0.271255	-3.03982	0.00236723	0.0222952
LOC107052329	205.405	-3.2598	0.890585	-3.66029	0.000251934	0.00618156
LOC107052327	38.0431	-1.91279	0.588511	-3.25022	0.00115318	0.0148044
LOC107052320	124.918	-5.10805	1.48847	-3.43175	0.000599702	0.0101745
CTSC	2596.47	0.737496	0.28025	2.63156	0.00849931	0.0489981
RAB30	6203.58	1.10729	0.351606	3.14924	0.00163696	0.0181669
CCDC89	444.896	-7.2697	2.33951	-3.10736	0.00188769	0.0196707
SYTL2	387.538	-1.03259	0.384776	-2.68361	0.00728325	0.0443395
CCDC83	356.927	-1.87058	0.483897	-3.86565	0.000110793	0.00399159
GAB2	2238.5	0.616089	0.209846	2.93591	0.00332567	0.0273485
AAMDC	662.326	-1.16039	0.290847	-3.98969	6.62e-05	0.00304352
PAK1	5192.59	1.17221	0.387174	3.02761	0.00246496	0.0227523
LOC107052453	709.297	-2.49094	0.661624	-3.76489	0.000166625	0.00494187
LOC112531604	107.553	-4.9363	1.06721	-4.62541	3.74e-06	0.000620687
ADAM15	532.693	-4.50785	1.59253	-2.83063	0.0046457	0.0334406
LOC107052473	95.0788	-5.95231	1.66151	-3.58247	0.000340363	0.00727244
POLD3	1634.91	-1.0298	0.380476	-2.70661	0.00679746	0.0424389
CHRDL2	532.769	-1.2411	0.314329	-3.94841	7.87e-05	0.00333932
XRRA1	427.322	-3.04173	0.753352	-4.0376	5.4e-05	0.0027836
C2CD3	819.389	-0.699746	0.227124	-3.0809	0.00206376	0.0206161
DNAJB13	430.334	-2.03769	0.54961	-3.70751	0.000209304	0.00563179
SERPINH1	7377.97	1.60289	0.345497	4.63937	3.49e-06	0.000598065
LOC100859837	39.8374	-1.44542	0.541939	-2.66713	0.0076502	0.0458717
FOLR1	310.665	2.59306	0.779228	3.32773	0.000875554	0.0124935
LOC101748683	868.023	-10.3091	2.07194	-4.97555	6.51e-07	0.000202435
LOC107052456	1049.11	0.727017	0.262457	2.77005	0.00560483	0.0375441
LOC107050990	398.193	0.920104	0.314475	2.92584	0.00343523	0.0278611
LOC112531963	238.765	1.1823	0.303134	3.90024	9.61e-05	0.00368769
SLC4A2	519.926	0.989612	0.26131	3.78712	0.000152402	0.00467395
RARRES2	774.807	1.05482	0.30444	3.46478	0.000530663	0.00940216
LOC420374	1275.54	0.71704	0.198718	3.60834	0.000308167	0.00696977
LOC107052497	125.687	-1.93916	0.701325	-2.765	0.00569224	0.0379328
VIPR1	202.285	2.29593	0.805581	2.85003	0.00437149	0.0322819
ZBTB47	870.748	0.645549	0.244883	2.63615	0.00838534	0.0485776
CCDC13	1426.33	-1.7784	0.509658	-3.48941	0.000484093	0.00882245
CYP8B1	922.573	-1.64133	0.489139	-3.35554	0.000792093	0.0118179
LOC769510	134.088	-1.13164	0.355314	-3.18492	0.00144795	0.0168916
MRPL55	510.642	-1.12342	0.425471	-2.64041	0.00828065	0.0481765
LOC101752077	52.926	2.11747	0.481175	4.40062	1.08e-05	0.00116781
KIF9	841.956	-1.5975	0.50266	-3.17809	0.00148248	0.0171186
CATH1	19.8518	-1.91727	0.612604	-3.1297	0.00174986	0.018881
NACAD	516.588	-2.42673	0.6884	-3.52517	0.000423209	0.0081375
DLEC1	441.665	-2.2666	0.730208	-3.10405	0.0019089	0.0197265
LOC112531929	193.402	-2.07762	0.495405	-4.19378	2.74e-05	0.00193204
LOC112531930	64.3338	-1.56037	0.432463	-3.6081	0.000308444	0.00696977
RNF32	150.585	-3.7489	0.876714	-4.27608	1.9e-05	0.00155106
LMBR1	1570.22	-0.71317	0.249857	-2.85431	0.004313	0.0319794
NCAPG2	1286.32	-0.634975	0.208039	-3.05219	0.00227181	0.0217314
WDR60	939.517	-0.87382	0.286871	-3.04604	0.00231876	0.0219924
LOC107052602	42.9515	-1.51416	0.444544	-3.4061	0.000658984	0.0106257
CREM	595.203	-2.30948	0.652299	-3.54052	0.000399334	0.00786398
NRP1	2544.69	0.69665	0.241954	2.87926	0.00398604	0.0305615
LOC112531973	31.7318	-2.11117	0.629349	-3.35453	0.000795011	0.0118407
LOC101750758	58.0016	-1.48032	0.483653	-3.06071	0.0022081	0.0214213
LOC107052591	40.6711	-1.88314	0.439219	-4.28748	1.81e-05	0.0015072
LOC107052590	111.481	-1.78051	0.604824	-2.94385	0.00324154	0.0270202
MPP7	197.902	-1.22605	0.344135	-3.56272	0.000367037	0.00754007
ARMC4	745.294	-2.2347	0.644423	-3.46775	0.00052484	0.00933636
LOC420486	68.6799	-1.2655	0.421583	-3.00179	0.00268396	0.0239028
MASTL	1426.99	-0.792592	0.263654	-3.00618	0.00264555	0.0237655
ACBD5	2357.65	-0.878593	0.285256	-3.08001	0.00206991	0.0206424
PDSS1	286.866	0.679394	0.237105	2.86537	0.0041652	0.0314609
MYO3A	308.637	-1.33104	0.418094	-3.1836	0.00145457	0.0169449
GPR158	327.189	-1.16246	0.316587	-3.67186	0.000240792	0.00598934
ENKUR	761.788	-1.66573	0.60444	-2.75582	0.00585458	0.0385295
KIAA1217	2896.06	0.795078	0.232366	3.42165	0.000622416	0.0103729
LOC112531959	19.8138	-2.49579	0.774973	-3.22049	0.00127973	0.0157107
C10orf67	117.666	-2.35374	0.701209	-3.35668	0.00078883	0.0117854
ARMC3	1544.39	-1.46296	0.370612	-3.94742	7.9e-05	0.00333932
SPAG6	994.939	-1.45596	0.539594	-2.69825	0.00697053	0.0430638
LOC112531978	44.6057	-1.8791	0.694798	-2.70453	0.00684015	0.0425389
SKIDA1	95.3136	-1.28019	0.456548	-2.80407	0.0050462	0.0352433
MMR1L1	68.4637	1.18039	0.419642	2.81284	0.00491065	0.034654
FAM188A	1017.7	-1.03265	0.232197	-4.44729	8.7e-06	0.00107059
ACBD7	1091.01	-3.0693	0.723152	-4.24433	2.19e-05	0.00169226
CROT	2893.49	-1.06231	0.37626	-2.82335	0.0047525	0.0338873
SLC25A40	315.795	-2.23621	0.697174	-3.20753	0.00133879	0.0161571
LOC112531969	17.8726	2.85522	1.07698	2.65112	0.00802242	0.047308
LOC112531968	526.327	7.53388	1.94126	3.88092	0.000104062	0.00387978
LOC112531967	893.755	2.99613	0.447799	6.69079	2.22e-11	2.54e-07
CFAP69	898.069	-1.44528	0.324503	-4.45383	8.44e-06	0.00104602
LOC107052573	102.236	-1.41531	0.393751	-3.59443	0.000325102	0.00715512
CDK6	1336.4	0.810144	0.28219	2.87091	0.0040929	0.0311537
SAMD9L	59.9279	1.26605	0.462766	2.73584	0.00622212	0.0401656
CALCR	55.014	1.2147	0.457292	2.65629	0.00790056	0.0468
COL1A2	10627.5	1.02416	0.32711	3.13094	0.00174248	0.0188364
PPP1R9A	3468.86	-0.756225	0.240723	-3.14148	0.00168097	0.0184874
COL28A1	374.263	-1.50326	0.439126	-3.42329	0.000618684	0.0103495
GLCCI1	1122.35	-0.85888	0.254215	-3.37855	0.000728684	0.0112384
ICA1	928.277	-1.15362	0.352857	-3.26937	0.00107789	0.0142111
LOC107052568	1390.9	1.95912	0.423726	4.62356	3.77e-06	0.000620687
PHF14	711.678	0.821912	0.271037	3.03247	0.0024256	0.0226085
THSD7A	1111.65	0.895526	0.280228	3.19571	0.00139488	0.016517
ETV1	1362.28	0.781671	0.164556	4.75019	2.03e-06	0.000404401
MEOX2	116.599	1.0176	0.362684	2.80576	0.00501983	0.0351801
LOC107052561	68.4495	-1.77882	0.410398	-4.33439	1.46e-05	0.00138195
SOSTDC1	292.627	3.6693	0.780274	4.70258	2.57e-06	0.000472712
LRRC72	344.811	-2.73897	0.668652	-4.09626	4.2e-05	0.00246921
LOC112531699	42.385	-1.42037	0.523247	-2.71453	0.0066369	0.0417907
LOC112531700	84.5026	1.34472	0.435869	3.08515	0.00203453	0.0204204
ABCB5	900.058	1.54638	0.407834	3.79169	0.000149623	0.00465482
LOC776051	290.776	-3.38143	1.20891	-2.79709	0.00515644	0.0357111
SP4	1008.38	-0.600595	0.213178	-2.81734	0.00484228	0.0342988
RAPGEF5	2590.71	0.831246	0.143679	5.78544	7.23e-09	7.99e-06
LOC107052550	14.0864	-2.55812	0.860727	-2.97205	0.00295819	0.0254517
NUPL2	1272.11	-1.87181	0.541502	-3.45669	0.000546853	0.00955903
LOC107055896	53.1554	-2.04866	0.778933	-2.63009	0.0085362	0.0491025
MPP6	2259.53	-1.4802	0.486015	-3.04559	0.00232228	0.0220051
C2H7orf31	111.173	-4.87408	1.5539	-3.13668	0.00170874	0.0186253
LOC101747260	23.4094	-3.70203	1.18837	-3.1152	0.00183818	0.0193342
CHN2	239.425	0.910499	0.273268	3.33189	0.00086259	0.0123852
SCRN1	2810.55	0.873163	0.226204	3.86007	0.000113357	0.00403255
BTD	2325.99	-1.3581	0.481617	-2.81987	0.00480431	0.0341004
LOC101751380	69.0522	-1.14882	0.407023	-2.8225	0.00476506	0.0339325
SATB1	871.77	1.65387	0.446339	3.70543	0.000211036	0.00564976
EFHB	827.584	-2.90262	0.724841	-4.00449	6.22e-05	0.00296262
PP2D1	126.611	-2.84307	0.939747	-3.02536	0.00248336	0.0228605
ZNF385D	222.916	1.05664	0.334956	3.15457	0.00160734	0.0180001
NR1D2	1000.71	-1.19938	0.352525	-3.40224	0.000668351	0.0107093
NEK10	191.371	-1.79887	0.674399	-2.66737	0.00764467	0.0458546
RBMS3	804.847	1.22765	0.41669	2.94619	0.00321711	0.0269214
OSBPL10	1182.4	-2.30728	0.644994	-3.5772	0.00034729	0.00734633
LOC107052531	74.059	-1.98814	0.636046	-3.12578	0.00177335	0.0189316
NEK11	219.651	-0.65292	0.218303	-2.99089	0.00278164	0.0244226
LOC107052528	14.4003	-3.2818	1.07563	-3.05105	0.00228042	0.0217686
LOC112531721	50.0771	-3.34429	0.870678	-3.84101	0.000122527	0.00422744
TOPBP1	1425.64	-0.589688	0.186692	-3.15861	0.00158522	0.0178826
LZTFL1	2837.36	-1.60247	0.485017	-3.30396	0.000953305	0.0131883
CCR9	182.313	-1.55155	0.465937	-3.32997	0.000868566	0.0124243
ZDHHC3	1530.55	0.766663	0.260681	2.941	0.00327152	0.0271379
LOC107052525	396.871	-1.02816	0.280158	-3.66991	0.000242636	0.00600903
CX3CR1	57.7487	-1.49709	0.549267	-2.72561	0.00641818	0.0410093
NME8	473.402	-3.29517	1.23691	-2.66403	0.00772099	0.0460702
LOC101748739	31.483	-3.10009	0.874372	-3.5455	0.000391866	0.00781585
LOC420734	117.962	-6.39553	1.98773	-3.2175	0.00129313	0.0158066
ANLN	1544.09	-1.42755	0.425539	-3.3547	0.000794515	0.0118407
EEPD1	312.078	-0.749012	0.200215	-3.74103	0.000183265	0.00514977
2025-09-07	3064.5	0.761739	0.225332	3.38052	0.000723497	0.0112047
LOC101749729	101.565	-1.04985	0.356213	-2.94726	0.00320602	0.0268681
FANCD2OS	247.179	-2.21995	0.62754	-3.53753	0.000403881	0.00790803
BBS9	1116.06	-0.864419	0.283535	-3.04872	0.00229819	0.0218859
LOC420748	184.237	-1.83391	0.552892	-3.31694	0.000910093	0.0127974
SEC61G	341.76	0.830219	0.285629	2.90663	0.00365345	0.0290258
LOC107051642	722.877	1.24619	0.368563	3.38121	0.000721674	0.0112047
PDIA4	2577.76	1.48513	0.404138	3.6748	0.000238035	0.00595539
RAMP3	329.66	1.65944	0.442121	3.75336	0.000174479	0.00505223
GPLD1	180.323	-2.2645	0.639505	-3.54102	0.000398585	0.00786398
E2F3	311.203	0.705117	0.268285	2.62824	0.00858281	0.0492713
LOC101750257	200.13	-1.33967	0.362537	-3.69528	0.000219643	0.00575268
MCUR1	296.796	0.669427	0.252797	2.64809	0.00809491	0.0476042
LOC107051656	23.9652	-4.76038	1.32164	-3.60186	0.000315944	0.00704005
LOC107051661	14.3333	-3.07667	1.04217	-2.95219	0.0031553	0.0265209
GMPR	1595.97	-0.915655	0.257687	-3.55337	0.00038033	0.00768428
LOC107051662	16.9014	-2.092	0.761661	-2.74663	0.00602112	0.0392136
STMND1	21.8319	-8.295	1.86722	-4.44243	8.89e-06	0.00108517
TMEM14C	1657.85	0.802797	0.210282	3.81771	0.000134695	0.00440824
LOC107051665	12.645	-5.01543	1.47225	-3.40664	0.000657668	0.0106257
TMEM170B	266.29	-1.19513	0.380518	-3.1408	0.00168486	0.0185037
LOC107051667	30.5827	-2.71181	0.851456	-3.1849	0.00144802	0.0168916
MAK	471.74	-2.31341	0.678576	-3.40921	0.000651515	0.0105983
TFAP2A	270.575	-2.12727	0.577114	-3.68604	0.000227773	0.00582643
DSP	10833.9	0.69488	0.18727	3.71059	0.00020678	0.00558949
LOC107051677	27.5105	-2.85727	0.803283	-3.55699	0.000375135	0.00763096
SLC22A23	2940.95	0.793355	0.262475	3.02259	0.00250618	0.0229923
LOC101748722	29.6904	-4.43046	1.26694	-3.49696	0.000470586	0.00865928
BCL2	311.458	0.814955	0.292542	2.78577	0.00533999	0.0365387
LOC107052630	90.4347	-1.22282	0.382388	-3.19784	0.0013846	0.0164432
BASP1	6235.76	0.608329	0.162918	3.73395	0.000188499	0.00526228
C5orf49	238.176	-2.52504	0.741766	-3.4041	0.000663833	0.0106794
SRD5A1	262.509	-1.7093	0.508463	-3.3617	0.00077463	0.0116467
C2H7ORF57	937.899	-1.8535	0.557697	-3.32349	0.000888999	0.0125939
ZPBP	680.307	-2.0158	0.632579	-3.18663	0.00143939	0.0168375
C7orf72	528.657	-2.66432	0.704573	-3.78147	0.000155904	0.00476427
GRB10	1312.93	0.655095	0.18637	3.51502	0.000439716	0.00832185
FHOD3	1761.19	0.835815	0.220455	3.79132	0.00014985	0.00465482
NR4A3	222.174	-1.43698	0.522575	-2.74981	0.00596303	0.0389189
ZNF516	742.107	1.0634	0.3432	3.09848	0.00194514	0.0199683
CNDP1	239.613	-2.17307	0.575029	-3.77906	0.000157424	0.00479945
CNDP2	2186.55	0.970375	0.240011	4.04305	5.28e-05	0.00278072
C18orf63	463.304	-1.29862	0.457245	-2.8401	0.0045099	0.0328837
CYB5A	700.719	0.606112	0.202854	2.98792	0.00280885	0.0245477
FBXO15	1244.38	-1.02269	0.355183	-2.87934	0.00398508	0.0305615
CBLN2	102.503	1.28799	0.482321	2.6704	0.00757614	0.0456516
RTTN	1121.05	-1.01826	0.27046	-3.76491	0.000166606	0.00494187
CCDC102B	62.6013	1.46922	0.46768	3.14151	0.00168079	0.0184874
LDLRAD4	2223.89	0.585605	0.199584	2.93414	0.00334477	0.0274265
CEP192	3304.88	-0.832333	0.25527	-3.2606	0.00111176	0.0144612
PRELID3A	2707.64	-0.976376	0.350258	-2.78759	0.00531013	0.0363926
LOC107052690	159.205	-0.99269	0.337589	-2.94053	0.00327656	0.0271563
LOC112531831	127.445	-1.60908	0.438345	-3.67082	0.000241773	0.00599632
PIEZO2	898.434	1.29875	0.344349	3.77162	0.000162191	0.00486942
LOC101751230	112.735	-1.67311	0.474493	-3.5261	0.000421724	0.00813453
TWSG1	1376.97	0.866132	0.238099	3.6377	0.000275088	0.0065202
ANKRD12	3231.52	-2.39967	0.658582	-3.64369	0.000268755	0.00642648
LOC101749448	49.1121	-2.28313	0.861475	-2.65026	0.00804305	0.0473594
LOC107052699	159.415	-2.7046	0.914006	-2.95906	0.00308575	0.0261635
ADCYAP1	133.897	1.38267	0.388132	3.56237	0.000367517	0.00754007
LOC107052005	80.9854	-1.03288	0.329475	-3.13491	0.00171905	0.0186846
YES1	859.948	0.684655	0.258343	2.65018	0.00804498	0.0473594
COLEC12	672.221	1.16977	0.290431	4.02769	5.63e-05	0.00284342
ESCO1	1472.04	-0.972345	0.349806	-2.77967	0.00544144	0.036852
C2H18ORF8	1011.9	-0.942554	0.253692	-3.71535	0.000202923	0.00552086
OSBPL1A	2799.82	-1.12322	0.383839	-2.92627	0.00343051	0.0278361
B4GALT6	523.603	-1.0784	0.408207	-2.64181	0.00824648	0.0480296
RNF138	1692.18	-1.50996	0.479172	-3.15118	0.00162613	0.0181054
GAREM1	2303.63	0.895164	0.186039	4.81171	1.5e-06	0.000340578
LOC112531844	53.7517	-2.96768	1.08576	-2.73327	0.00627098	0.0403733
CCDC178	313.949	-4.6034	1.61048	-2.8584	0.00425783	0.0317857
CEBPD	1012.72	0.778821	0.252804	3.08074	0.00206489	0.0206161
LOC107052710	76.5295	-1.67023	0.453068	-3.68648	0.000227377	0.00582501
SNAI2	155.391	1.36283	0.407799	3.34193	0.000831995	0.0121277
C2H8ORF22	119.139	1.51011	0.475907	3.17312	0.00150811	0.0173533
PCMTD1	1349.77	-1.22374	0.248531	-4.92388	8.48e-07	0.000241987
LYN	310.199	0.612799	0.232289	2.63809	0.00833754	0.048399
ERD2L	71.0491	-1.30806	0.393215	-3.32657	0.000879235	0.0125282
IMPAD1	1674.22	0.756064	0.244339	3.09432	0.00197266	0.0201
LOC107052733	20.375	-4.36217	1.24109	-3.5148	0.000440091	0.00832185
LOC107052732	301.479	-1.29775	0.291033	-4.45911	8.23e-06	0.0010356
LOC107052737	23.5425	-2.49371	0.891957	-2.79577	0.00517764	0.0358104
ASPH	1717.75	0.836066	0.315955	2.64616	0.00814121	0.0477077
LOC112531860	195.187	-0.861372	0.321956	-2.67543	0.00746325	0.0451622
MYBL1	4644.61	-2.32782	0.61344	-3.7947	0.000147824	0.00463316
VCPIP1	1697.09	-1.65874	0.484434	-3.42408	0.000616893	0.0103407
LOC107052742	32.0468	-1.98007	0.662	-2.99104	0.00278029	0.0244226
MCMDC2	354.818	-1.89828	0.616023	-3.0815	0.00205958	0.0205874
PPP1R42	987.763	-3.29529	1.09756	-3.00238	0.00267882	0.023897
CSPP1	897.028	-0.821937	0.289029	-2.84378	0.00445812	0.0326579
PREX2	160.52	0.876327	0.300703	2.91427	0.00356527	0.0285906
PRDM14	354.91	-2.66888	0.77105	-3.46135	0.000537469	0.00948036
KCNB2	112.235	1.62903	0.385412	4.22673	2.37e-05	0.00175658
LOC112531865	145.844	-1.99802	0.698471	-2.86057	0.00422886	0.0317684
ZFHX4	263.451	1.09491	0.350845	3.12079	0.00180365	0.0191768
PEX2	973.956	0.677198	0.186441	3.63224	0.000280977	0.00661538
ZNF704	1188.12	0.730003	0.221047	3.30247	0.000958366	0.0132109
SNX16	827.878	-2.30801	0.523645	-4.40759	1.05e-05	0.00116781
CA2	756.248	-2.2098	0.604875	-3.65331	0.000258885	0.00628411
RMDN1	240.021	-1.10802	0.36475	-3.03777	0.00238339	0.0223613
LOC101752273	18.664	-1.81308	0.626006	-2.89626	0.00377636	0.0295631
C8orf88	1909.75	-1.91263	0.541334	-3.53318	0.000410594	0.00799374
OTUD6B	2846.5	0.80984	0.265951	3.04508	0.00232621	0.0220301
LOC107052763	129.568	-0.809764	0.28818	-2.80993	0.00495528	0.0348605
CCNE2	447.457	-0.864689	0.278426	-3.10563	0.00189872	0.0196888
SDC2	1292.55	1.06948	0.307906	3.47339	0.000513928	0.0092286
RGS22	273.074	-2.31805	0.748847	-3.09549	0.00196485	0.0200863
FBXO43	697.468	-1.2833	0.361437	-3.55054	0.000384435	0.00773125
SPAG1	1215.47	-1.16698	0.400372	-2.91475	0.00355975	0.0285663
GRHL2	339.049	-0.707897	0.240345	-2.94534	0.003226	0.0269695
NCALD	569.306	0.668148	0.234009	2.85522	0.00430072	0.0319714
ATP6V1C1	1799.35	-0.956799	0.325585	-2.93871	0.00329579	0.0272264
DPYS	2626.64	-2.99134	1.0384	-2.88071	0.00396775	0.0305032
LOC112531804	3241.57	0.707078	0.242055	2.92115	0.00348741	0.0281245
LOC112531895	99.9913	-1.66706	0.545727	-3.05476	0.00225244	0.0216895
TRPS1	2362.47	-1.05181	0.32617	-3.22474	0.00126087	0.0155905
DSCC1	1235.64	0.840936	0.215232	3.9071	9.34e-05	0.00365791
DEPDC6	1393.25	0.967715	0.264387	3.66022	0.000251999	0.00618156
COL14A1	607.155	1.44306	0.363899	3.96556	7.32e-05	0.00320277
MTBP	657.58	-0.613213	0.195791	-3.13197	0.00173635	0.0188183
SNTB1	667.567	1.1951	0.390622	3.05948	0.00221723	0.0214834
SQLE	1727.43	0.658243	0.220436	2.98609	0.00282569	0.0246008
NSMCE2	1136.46	-0.624485	0.20844	-2.99599	0.00273551	0.0241927
FAM84B	2861.81	1.07505	0.253553	4.23993	2.24e-05	0.00170057
LRRC6	645.333	-1.88838	0.459708	-4.10778	3.99e-05	0.00241482
WISP1	225.047	1.46564	0.361413	4.05531	5.01e-05	0.00271143
LOC112531906	2491.44	1.94008	0.404395	4.7975	1.61e-06	0.000348026
LOC101751851	49.4017	-1.62075	0.408359	-3.96893	7.22e-05	0.0031761
DENND3	1006.06	-1.21505	0.362815	-3.34897	0.000811127	0.0119456
TOP1MT	332.681	1.04092	0.308418	3.37503	0.000738065	0.0113177
ZC3H3	1507.04	-1.06784	0.334101	-3.19617	0.00139265	0.0165055
TSTA3	289.869	0.852441	0.253955	3.35666	0.000788897	0.0117854
CCDC88A	6149.32	-0.788823	0.255959	-3.08184	0.00205726	0.0205874
PAPOLG	52.5471	-1.8719	0.620033	-3.01904	0.00253579	0.0231316
LOC101751874	297.045	-1.49962	0.370264	-4.05014	5.12e-05	0.002739
NKX2-4	93.8554	1.28166	0.416524	3.07704	0.00209065	0.0207404
KIZ	651.599	-0.794141	0.231291	-3.43352	0.000595806	0.0101352
CFAP61	450.848	-1.25402	0.383805	-3.26734	0.00108565	0.0142366
ESF1	1068.21	0.935254	0.305174	3.06466	0.00217921	0.0212737
GTF2A1L	1111.49	-1.25318	0.369226	-3.39407	0.000688618	0.0108843
LOC101748272	20.2418	-4.11787	1.10379	-3.73065	0.000190985	0.00530573
ALK	410.97	-0.694368	0.240352	-2.88896	0.00386519	0.0300249
WDR43	1572.2	0.588301	0.224114	2.62501	0.00866454	0.049541
SPDYA	828.204	-1.75781	0.53425	-3.29025	0.00100099	0.0135094
EPCAM	240.984	-2.06394	0.53226	-3.8777	0.00010545	0.00390597
LOC112532216	258.929	-1.53017	0.375268	-4.07754	4.55e-05	0.00258766
TMEM17	291.028	-1.1274	0.331828	-3.39755	0.000679922	0.0108439
LOC101749734	153.539	-2.2843	0.67425	-3.38791	0.000704264	0.0110266
LOC107052012	75.8438	-1.01131	0.384722	-2.62869	0.00857156	0.0492232
MEIS1	194.219	1.0298	0.286874	3.58972	0.000331035	0.0071907
LOC107052008	34.2481	-2.09937	0.476209	-4.40849	1.04e-05	0.00116781
FBXO48	514.297	-1.57917	0.388146	-4.06849	4.73e-05	0.00265497
LOC107052007	28.5065	-1.81894	0.584503	-3.11194	0.00185861	0.0194178
APLF	814.441	-0.872948	0.315779	-2.76443	0.0057023	0.0379344
PCSK2	287.41	2.15629	0.592753	3.63776	0.000275023	0.0065202
SLX4IP	400.514	-1.15652	0.412312	-2.80497	0.00503212	0.035192
PAK5	2940.63	-1.23971	0.308611	-4.01707	5.89e-05	0.00289324
ANKEF1	633.727	-2.18323	0.670527	-3.25599	0.00112996	0.014594
PLCB4	686.418	-0.628317	0.220563	-2.8487	0.00438985	0.0323808
LOC107052865	60.2788	-2.1656	0.790663	-2.73896	0.00616334	0.0399823
LOC112532145	18.4627	-4.69984	1.02145	-4.60116	4.2e-06	0.000672336
BMP2	275.026	-0.86631	0.265367	-3.26457	0.00109629	0.0143117
LOC112532092	85.1813	-1.72665	0.573856	-3.00886	0.00262228	0.0236558
DZANK1	256.19	-0.889643	0.312713	-2.84492	0.00444231	0.032606
LOC107052870	29.8344	-2.47359	0.575304	-4.29962	1.71e-05	0.00150401
BIRC5	871.954	-1.01431	0.33834	-2.9979	0.00271844	0.0241109
KAT14	2515.2	-0.90177	0.319289	-2.8243	0.00473833	0.0338285
LOC107052871	45.7301	-2.41237	0.582807	-4.13923	3.48e-05	0.00217641
MGME1	1284.45	-0.824607	0.232552	-3.54591	0.000391255	0.00781539
ATL2	3221.58	0.918424	0.259612	3.53768	0.000403657	0.00790803
GEMIN6	519.56	-1.32801	0.349511	-3.79963	0.00014491	0.00460082
MORN2	385.595	-2.95977	0.749817	-3.94733	7.9e-05	0.00333932
LOC100859360	60.9002	-6.9651	1.36303	-5.11002	3.22e-07	0.000122503
LIN9	484.072	-1.166	0.364814	-3.19615	0.00139274	0.0165055
MIXL1	49.4561	-3.77297	0.720833	-5.23418	1.66e-07	7.66e-05
TMEM63A	1076.66	-1.93246	0.504661	-3.82922	0.00012855	0.00430994
ENAH	2976.8	0.607533	0.227903	2.66576	0.00768153	0.0459476
LOC101748007	160.876	-3.05149	0.736215	-4.14484	3.4e-05	0.00213746
DNAH14	97.0981	-3.93113	0.917459	-4.28481	1.83e-05	0.00151205
CAPN8	237.989	-1.98406	0.675215	-2.93842	0.00329891	0.027228
TLR5	209.939	-1.73614	0.533997	-3.25122	0.00114912	0.0147745
LOC107052959	16.2959	-2.9312	0.954687	-3.07033	0.00213823	0.0210531
HHIPL2	98.8064	-2.5004	0.601125	-4.15953	3.19e-05	0.00208301
mar	2352.26	0.723878	0.191012	3.78969	0.000150837	0.00467395
PFN3	51.9568	-6.23486	1.31212	-4.75174	2.02e-06	0.000404401
LYPLAL1	224.439	0.851139	0.263795	3.22651	0.0012531	0.0155438
SPATA17	297.394	-2.62936	0.732135	-3.59135	0.000328965	0.0071907
LOC112532094	119.098	-0.868211	0.267256	-3.24861	0.00115972	0.0148661
BATF3	92.2196	1.67664	0.450279	3.72356	0.000196434	0.00541315
LOC107052945	452.752	-1.62571	0.372139	-4.36857	1.25e-05	0.00127394
NEK2	788.701	-1.35025	0.482412	-2.79896	0.0051268	0.0355922
RD3	224.723	-0.869972	0.318496	-2.7315	0.00630464	0.0405454
LOC107052944	294.427	-2.67538	0.61984	-4.31625	1.59e-05	0.00143698
SYT14	302.972	-1.25676	0.411545	-3.05377	0.00225988	0.0216895
LOC107052938	290.64	-2.0635	0.427676	-4.8249	1.4e-06	0.000328367
LOC112532068	14.3481	-1.80064	0.686894	-2.62142	0.00875636	0.0499159
PKDCCA	289.21	1.2353	0.46548	2.65382	0.00795852	0.0470121
EML4	1566.24	0.612127	0.169927	3.60229	0.000315431	0.00704005
LOC107052937	84.5112	-1.91528	0.638818	-2.99817	0.00271606	0.0241109
LOC107052935	29.864	-3.79219	0.739486	-5.12815	2.93e-07	0.000113803
THADA	699.531	0.84792	0.320396	2.64648	0.00813343	0.0476996
LOC101750546	77.8471	-1.11999	0.387469	-2.89052	0.00384607	0.0299308
SLC3A1	100.787	-1.51986	0.481097	-3.15916	0.00158222	0.0178696
LOC101751252	175.141	-3.67255	0.926549	-3.96369	7.38e-05	0.00320277
MCFD2	2379.38	0.653364	0.198117	3.29787	0.0009742	0.0133193
LOC107052919	83.4924	-1.59832	0.574963	-2.77986	0.00543816	0.036852
LOC112532161	28.8904	-1.42759	0.529903	-2.69406	0.00705877	0.0434834
MOCS1	317.692	1.0749	0.333781	3.22037	0.00128027	0.0157107
KIF6	166.868	-3.21197	0.911704	-3.52304	0.000426621	0.00816889
KCNK16	12.1819	-4.76872	1.69571	-2.81222	0.00492007	0.0347062
KCNK5	3582.62	1.07978	0.24908	4.33506	1.46e-05	0.00138195
DNAH8	2643.72	-3.80734	1.28144	-2.97114	0.00296694	0.0254651
GLO1	2446.26	0.583666	0.162349	3.59514	0.000324217	0.00715512
TCTE1	572.145	-1.63551	0.494454	-3.30771	0.000940614	0.0130716
LOC107052904	41.0874	-3.49436	1.23733	-2.82413	0.00474098	0.0338334
RSPH9	748.658	-2.76944	0.721535	-3.83826	0.000123909	0.00424942
EPHX1L	1340.76	0.990855	0.345148	2.87081	0.00409424	0.0311537
ZNF318	3374.04	-0.701648	0.254813	-2.75358	0.00589469	0.0387091
LOC107052898	133.545	-1.32713	0.421355	-3.14966	0.00163459	0.018158
TTC27	876.982	0.659104	0.206403	3.19329	0.00140663	0.0165677
LOC112532172	37.9672	-2.04021	0.674096	-3.02659	0.00247332	0.0228049
LOC107052894	42.1565	-1.4603	0.502295	-2.90727	0.00364602	0.0289802
SULT6B1	316.047	-1.1664	0.37461	-3.11363	0.00184802	0.0193602
PRKD3	1848.82	0.693757	0.260485	2.66333	0.00773724	0.0461189
AHCTF1	3442.43	0.641549	0.237339	2.70309	0.00686976	0.0425796
C3H1ORF100	94.4002	-4.63369	1.06663	-4.34424	1.4e-05	0.00135891
LOC107052980	116.586	-1.63757	0.514943	-3.1801	0.00147222	0.0170576
CEP170	4520.25	-1.80369	0.503726	-3.58069	0.000342687	0.00728497
EXO1	461.267	-0.944771	0.332326	-2.8429	0.00447047	0.0326982
LOC421506	289.107	-1.44929	0.474515	-3.05426	0.0022562	0.0216895
WDR64	122.635	-3.50209	0.842878	-4.15492	3.25e-05	0.00209342
OPN3	180.917	1.06408	0.395933	2.68752	0.00719845	0.0440268
LOC107053055	219.542	1.98696	0.635422	3.12699	0.00176606	0.0189244
ACTN2	322.455	-1.03006	0.381879	-2.69736	0.00698913	0.0431631
NID1	4285.03	1.1121	0.322234	3.45123	0.000558036	0.00971482
GNG4	634.021	-1.14976	0.375454	-3.06232	0.00219628	0.0213429
LOC112532059	72.9633	-1.06986	0.350241	-3.05464	0.00225328	0.0216895
RBM34	2236.9	-1.70557	0.546968	-3.11822	0.00181946	0.0192721
KCNK1	1971.18	-0.76028	0.262193	-2.89969	0.0037353	0.0293059
EGLN1	4407.93	0.722865	0.172076	4.20086	2.66e-05	0.00188815
RHOU	446.662	0.666959	0.252437	2.64208	0.00823979	0.0480296
RAB4A	2116.1	0.665745	0.229925	2.89549	0.00378563	0.029595
PDCD2	741.498	-1.40528	0.493889	-2.84533	0.00443652	0.0325846
TCTE3	296.579	-2.43389	0.67612	-3.59979	0.000318473	0.00707433
WDR27	238.511	-2.16968	0.626268	-3.46447	0.000531286	0.00940216
SMOC2	1182.43	1.40721	0.396864	3.54582	0.000391386	0.00781539
AFDN	13222.6	0.688792	0.224558	3.06732	0.00215988	0.0211695
LOC107053037	35.9504	-3.18615	0.991211	-3.2144	0.00130716	0.0158987
TTLL2	917.685	-3.69044	1.03936	-3.5507	0.000384206	0.00773125
TCP10	38.1074	2.57921	0.926133	2.78492	0.00535405	0.0365764
LOC107053032	20.831	-4.45321	1.33691	-3.33098	0.000865411	0.0124035
ACAT2	4393.03	1.08796	0.253804	4.2866	1.81e-05	0.0015072
FNDC1	450.048	1.77303	0.495088	3.58125	0.000341949	0.00727833
LOC107053023	119.229	-4.40726	0.983315	-4.48204	7.39e-06	0.000980787
ADGB	490.166	-2.52447	0.664832	-3.79716	0.000146366	0.00462761
SASH1	2259.83	0.907125	0.137181	6.61262	3.78e-11	2.54e-07
GINM1	964.26	-0.794421	0.271433	-2.92676	0.00342511	0.0278186
MTHFD1L	702.908	1.20396	0.39749	3.02891	0.00245439	0.0227418
AKAP12	13775.1	0.821644	0.249546	3.29256	0.000992794	0.0134265
ARMT1	5038.28	-1.70681	0.479921	-3.55644	0.000375907	0.00763096
ESR1	61.4326	1.51182	0.460624	3.28212	0.00103029	0.0138285
RGS17	13.5926	2.39353	0.863709	2.77123	0.00558456	0.0374644
TIAM2	915.906	1.00446	0.287932	3.48853	0.000485678	0.00882316
LOC107053011	49.6938	-3.02368	0.959821	-3.15025	0.00163129	0.018151
SYNJ2	1588.41	0.89451	0.332183	2.69282	0.00708504	0.0435824
SYTL3	629.254	-1.22065	0.330755	-3.6905	0.000223809	0.00579433
LOC107053008	173.255	-1.77658	0.416682	-4.26362	2.01e-05	0.00160845
RSPH3	632.978	-2.30766	0.551595	-4.18362	2.87e-05	0.0019766
LOC112532078	11.5604	-2.38746	0.896264	-2.66379	0.00772656	0.0460713
ZC2HC1B	294.329	-6.26923	1.73993	-3.60314	0.000314391	0.00703291
LTV1	1060.74	0.901209	0.333249	2.70431	0.00684454	0.0425389
HIVEP2	437.343	-0.945044	0.310734	-3.04132	0.0023554	0.022245
CCDC28A	920.426	-0.622919	0.176154	-3.53622	0.000405898	0.00792937
ARFGEF3	938.504	0.990186	0.348063	2.84485	0.00444325	0.032606
PERP2	101.142	1.90716	0.559353	3.40958	0.000650627	0.0105972
MAP7	1287.09	0.959254	0.339062	2.82914	0.0046673	0.0335031
LOC101748824	100.771	-2.45129	0.933241	-2.62664	0.00862324	0.0493709
AHI1	665.189	-1.78158	0.46531	-3.8288	0.000128771	0.00430994
SGK1	301.481	0.880414	0.252847	3.48201	0.000497674	0.00899333
TBPL1	1424.42	-1.31037	0.474162	-2.76354	0.00571785	0.0379703
TCF21	70.7339	1.33448	0.471918	2.82779	0.00468707	0.0336169
SLC18B1	2134.01	0.91046	0.250884	3.62901	0.00028451	0.00664179
LOC101748521	279.563	-1.04156	0.376841	-2.76392	0.00571107	0.0379548
TMEM200A	398.716	0.883271	0.32672	2.70345	0.00686239	0.0425647
LAMA2	2703.02	1.54258	0.509733	3.02625	0.00247608	0.0228058
SOGA3	79.9415	1.31777	0.449307	2.93289	0.00335818	0.0274838
KIAA0408	123.282	0.951777	0.328884	2.89396	0.00380421	0.0296813
RNF146	985.489	-0.7574	0.286427	-2.6443	0.00818601	0.0478615
RSPO3	92.1057	1.62972	0.57545	2.83208	0.00462468	0.033323
LOC101751476	107.312	-2.16184	0.472288	-4.57738	4.71e-06	0.000719866
LOC107053065	23.497	-2.03773	0.692988	-2.94049	0.00327691	0.0271563
FAM184A	1020.75	-1.22479	0.429758	-2.84995	0.00437267	0.0322819
RFX6	141.511	-3.7683	0.981752	-3.83834	0.00012387	0.00424942
NT5DC1	117.293	1.46537	0.442346	3.31272	0.000923923	0.0129176
MARCKS	1718.22	0.688019	0.160441	4.28829	1.8e-05	0.0015072
LAMA4	513.413	0.917204	0.299945	3.05791	0.0022289	0.021562
AMD1	3014.43	0.625417	0.206013	3.03581	0.0023989	0.0224576
AK9	920.647	-3.53978	1.30592	-2.71056	0.00671697	0.0421635
PPIL6	94.5508	-4.99328	1.17919	-4.23451	2.29e-05	0.00172677
CEP57L1	225.779	-1.62059	0.409308	-3.95935	7.52e-05	0.00323964
SESN1	2825.48	1.14055	0.197119	5.7861	7.2e-09	7.99e-06
ARMC2	1105.66	-2.07053	0.534875	-3.87105	0.00010837	0.00395564
LOC107053086	715.079	-1.92789	0.403137	-4.78222	1.73e-06	0.000370858
LOC107053085	888.255	-0.957003	0.350846	-2.7277	0.00637769	0.0408142
LOC112532062	90.319	-1.98668	0.700775	-2.83497	0.00458304	0.0331486
SEC63	4816.89	0.708831	0.259118	2.73556	0.00622752	0.0401853
SOBP	1034.71	0.785341	0.248233	3.16372	0.00155764	0.0177434
CD24	637.151	-0.972832	0.282107	-3.44845	0.000563817	0.00977568
AIM1	419.186	-1.80392	0.431777	-4.17789	2.94e-05	0.00199012
LOC112532206	15.3216	2.41023	0.881968	2.73279	0.00628	0.0404021
LOC107053081	31.6102	-1.58338	0.538784	-2.93879	0.00329492	0.0272264
PREP	880.248	0.705826	0.197459	3.57454	0.000350841	0.00737292
POPDC3	167.566	1.77212	0.479925	3.69249	0.000222067	0.0057722
BVES	219.29	-1.73896	0.539992	-3.22034	0.00128038	0.0157107
LOC107053101	22.8306	1.98986	0.684653	2.90638	0.00365639	0.0290356
GRIK2	38.5719	1.85752	0.555975	3.34102	0.000834713	0.0121466
NDUFAF4	1496.56	-0.823424	0.292834	-2.81192	0.00492467	0.03471
UBE2J1	1595.54	-1.32719	0.441066	-3.00905	0.00262063	0.0236534
BORCS6	1006.52	-1.11887	0.370281	-3.02168	0.0025138	0.0230153
SPACA1	182.673	-2.46387	0.793034	-3.10689	0.00189064	0.0196707
ORC3	404.903	0.617112	0.219187	2.81546	0.00487074	0.0344434
CFAP206	742.206	-2.76326	0.690203	-4.00354	6.24e-05	0.00296631
HTR1E	60.0472	2.50216	0.755177	3.31335	0.000921861	0.0129098
LOC101750607	47.696	-1.69179	0.576155	-2.93634	0.00332111	0.0273241
NT5E	253.519	-1.003	0.306046	-3.2773	0.00104806	0.0139553
SNAP91	157.807	1.23412	0.433999	2.8436	0.0044607	0.0326579
ME1	1968.77	0.722328	0.265426	2.7214	0.0065007	0.0413095
PGM3	1010.53	0.798825	0.249024	3.20783	0.00133742	0.016152
LOC107053113	54.3131	-2.8051	0.87707	-3.19826	0.00138261	0.0164309
TTK	1316.02	-0.787349	0.297002	-2.65099	0.0080257	0.047311
LCA5	1150.76	-2.30887	0.674134	-3.42495	0.000614913	0.0103407
LOC107053115	153.578	-1.34657	0.301153	-4.47137	7.77e-06	0.00100884
MIR30C2	16.3167	-2.07566	0.74468	-2.78732	0.00531467	0.0364091
FAM135A	2765.68	-0.908675	0.278982	-3.25711	0.00112554	0.0145813
EYS	26.3664	2.31208	0.638691	3.62002	0.000294576	0.00678213
LOC112532135	88.5421	2.6291	0.819971	3.20633	0.00134441	0.0161906
KHDRBS2	211.992	0.899885	0.310936	2.89412	0.00380228	0.0296813
ZNF451	3789.35	-1.22517	0.41106	-2.98051	0.00287765	0.024909
GSTAL1	2073.38	0.741887	0.165989	4.46949	7.84e-06	0.00100884
GSTA2	2752.99	1.56578	0.342811	4.56748	4.94e-06	0.000736559
CSMD1	95.8814	1.59756	0.573586	2.78522	0.00534911	0.0365764
MYOM2	167.7	0.79889	0.30239	2.64192	0.0082438	0.0480296
FBXO25	641.143	-0.637085	0.198893	-3.20316	0.00135929	0.0163124
PXDN	1047	1.19008	0.343775	3.4618	0.000536584	0.00947882
ADI1	929.064	0.81699	0.207867	3.93035	8.48e-05	0.00345041
LOC112532097	914.933	-0.810709	0.23131	-3.50486	0.000456846	0.00852563
KIDINS220	8949.89	-0.66735	0.247196	-2.69968	0.00694052	0.0429249
GRHL1	722.703	-0.858665	0.300204	-2.86027	0.00423281	0.0317713
ROCK2	819.237	0.871745	0.232562	3.74844	0.00017794	0.00511258
TRIB2	366.426	0.857792	0.226131	3.79335	0.000148631	0.00464145
FAM84A	2319.51	1.77089	0.415534	4.26173	2.03e-05	0.00161458
RAD51AP2	459.145	-1.24513	0.447819	-2.78043	0.00542863	0.0368359
SMC6	2364.22	-1.31873	0.372281	-3.5423	0.000396659	0.00786192
TTC32	601.394	-0.902304	0.232265	-3.8848	0.000102414	0.00383503
WDR35	1690.66	-0.923656	0.236954	-3.89804	9.7e-05	0.00368769
MATN3	579.929	0.843221	0.316891	2.66092	0.0077928	0.0463532
WDCP	877.821	-0.594294	0.203407	-2.9217	0.00348129	0.0281088
FAM228	671.752	-1.33472	0.316523	-4.21682	2.48e-05	0.001812
PFN4	390.811	-1.47319	0.48341	-3.04749	0.00230762	0.0219147
IFT172	2112.26	-0.790444	0.274436	-2.88025	0.00397359	0.0305207
AGBL5	890.808	-1.14914	0.406813	-2.82475	0.00473176	0.0338098
EMILIN1	538.306	1.29739	0.324895	3.99324	6.52e-05	0.00304352
SLC5A6	444.627	0.881475	0.258161	3.41444	0.000639128	0.0105066
MAPRE3	2329.57	-1.89792	0.570361	-3.32757	0.000876074	0.0124935
GVINP1	375.475	-1.21582	0.303237	-4.00949	6.09e-05	0.00293787
LOC770271	380.823	-5.73788	1.74261	-3.2927	0.000992292	0.0134265
PBK	2686.88	-0.936374	0.318164	-2.94305	0.00324991	0.0270755
DRC1	1047.87	-2.19575	0.554857	-3.95732	7.58e-05	0.00325593
STMN4	237.876	-5.51028	1.46538	-3.76032	0.000169696	0.004992
LOC101750809	74.2749	-1.95294	0.691045	-2.82607	0.00471229	0.0337371
FBXO16	371.053	-2.18967	0.705161	-3.1052	0.0019015	0.0196975
PRSS55	64.1098	-3.26126	0.995481	-3.27606	0.00105265	0.0139969
MTMR9	6410.94	-1.58218	0.506051	-3.12653	0.00176884	0.0189244
GATA4	4505.81	0.957215	0.328641	2.91264	0.00358382	0.0286856
EFHC1	1107.43	-2.65089	0.661427	-4.00783	6.13e-05	0.00293787
RHAG	97.8855	1.80374	0.571136	3.15816	0.00158766	0.0178865
CENPQ	855.256	-1.26879	0.459872	-2.75902	0.00579759	0.0383362
ENPP4	1802.94	-2.0423	0.57635	-3.5435	0.000394858	0.00784809
LOC101750714	43.1015	-3.83288	1.15376	-3.32209	0.000893443	0.012626
FAM155B	1308.33	0.857937	0.271058	3.16514	0.00155011	0.0176964
PDZD11	942.931	0.858154	0.307199	2.79348	0.00521442	0.0360115
BCORL1	1464.64	-0.908064	0.301534	-3.01148	0.00259979	0.0235149
MID2	116.791	0.934374	0.351484	2.65837	0.00785202	0.0466244
TSC22D3	845.903	0.686928	0.242588	2.83167	0.00463059	0.0333516
CCNB3	970.588	-1.21235	0.444476	-2.72759	0.00637983	0.0408142
SHROOM4	290.941	0.7773	0.246347	3.1553	0.00160332	0.0179683
PIH1D3	1135.7	-1.95024	0.528233	-3.692	0.000222495	0.0057722
TMSB15B	2418.04	1.02358	0.377657	2.71035	0.00672132	0.0421635
LOC112532371	149.011	1.592	0.520376	3.05934	0.00221827	0.0214834
TIMM8A	412.008	0.624739	0.228149	2.73829	0.00617603	0.0400343
MGTNIPA2L	265.317	0.705795	0.267089	2.64255	0.00822841	0.0480098
CENPI	582.292	-0.791366	0.214953	-3.68157	0.000231801	0.00586957
SMIM9	62.4994	-5.57627	1.31075	-4.25425	2.1e-05	0.00166181
ITGB1BP2	302.01	1.76965	0.481653	3.67412	0.000238667	0.00596249
CXorf65	11.67	-7.39026	1.89651	-3.89677	9.75e-05	0.00369083
SESN2	89.9953	-1.53254	0.494377	-3.09993	0.00193564	0.0199306
SLC7A3	650.957	0.8452	0.249306	3.39021	0.000698391	0.0109647
RAP2C	1056.13	0.951715	0.248498	3.82988	0.000128208	0.00430994
MBNL3	3284.32	0.690693	0.219282	3.1498	0.00163383	0.018158
LOC107052050	352.63	-1.8255	0.57209	-3.19094	0.00141812	0.0166681
ARHGEF6	374.019	1.38377	0.401788	3.44403	0.00057312	0.00986701
ATP11C	4121.43	0.61515	0.158014	3.89301	9.9e-05	0.00374025
TSPAN6	1173.27	0.933311	0.25945	3.59726	0.000321582	0.00711931
TNMD	519.184	2.02202	0.694954	2.90958	0.00361912	0.0289006
PCDH19	409.111	1.02956	0.27789	3.70493	0.000211451	0.00564976
DIAPH2	2107.77	-1.88312	0.557816	-3.37588	0.000735792	0.0112929
LOC112532293	112.399	-2.10392	0.628922	-3.34528	0.000821981	0.0120438
LOC100858845	394.194	-6.7372	2.24725	-2.99797	0.00271783	0.0241109
ARHGAP36	372.005	-0.768732	0.245881	-3.12644	0.00176936	0.0189244
SLITRK4	124.904	2.27984	0.698307	3.26481	0.00109538	0.0143117
ZNF185L	465.381	-0.668704	0.234004	-2.85765	0.00426785	0.0318377
KCTD12_1	142.187	0.764523	0.2878	2.65644	0.00789702	0.0468
KLF8	697.552	-1.25766	0.445603	-2.82239	0.00476677	0.0339325
LOC101749773	1067.84	-1.53946	0.520614	-2.95701	0.00310635	0.0262682
LOC101750229	169.165	-1.12189	0.401	-2.79773	0.00514633	0.0356844
AMER1	3359.24	-0.706278	0.226585	-3.11706	0.00182665	0.0192721
LOC112532292	304.485	-1.93919	0.662198	-2.92841	0.00340702	0.0277657
LOC101751268	171.345	-1.74041	0.397853	-4.37451	1.22e-05	0.00124716
WASF3L	64.0262	1.59839	0.470563	3.39676	0.000681894	0.0108652
SLC16A2	346.191	1.21783	0.377469	3.22631	0.00125397	0.0155438
UPRT	370.704	0.764906	0.285816	2.67622	0.00744589	0.0450803
LOC107052089	199.206	-1.21182	0.326133	-3.71572	0.000202629	0.00552086
COL4A5	8868.82	1.58896	0.366201	4.33905	1.43e-05	0.00137361
COL4A6	9747.93	1.21715	0.366165	3.32405	0.000887192	0.0125891
LOC112532392	79.2749	-7.61436	1.17985	-6.45368	1.09e-10	3.36e-07
SOWAHD	113.995	-2.64997	0.807758	-3.28065	0.00103567	0.0138464
ATP1B4	338.325	-1.12526	0.401329	-2.80384	0.00504976	0.0352433
AKAP14	389.272	-4.54795	1.38622	-3.28082	0.00103505	0.0138464
PGRMC1	10030.8	0.617465	0.170828	3.61454	0.000300879	0.00691133
IL1RAPL2	2011.22	0.589173	0.190754	3.08866	0.00201062	0.0202995
PASD1	442.556	0.711792	0.241766	2.94414	0.00323852	0.0270082
CD99L2	1688.97	0.794783	0.218164	3.64306	0.000269416	0.00642648
LOC112532284	87.916	-1.63695	0.483256	-3.38733	0.000705759	0.0110399
SLITRK2	714.933	1.15565	0.253383	4.56087	5.09e-06	0.00074739
FGB	278.142	-1.66432	0.580848	-2.86533	0.0041658	0.0314609
FGG	154.429	-1.87963	0.470855	-3.99195	6.55e-05	0.00304352
C4H4ORF45	122.017	-6.37242	1.61868	-3.93681	8.26e-05	0.00340498
2025-03-01	169.814	1.16784	0.379358	3.07846	0.00208073	0.0206906
KLHL2	1306.31	0.864698	0.232342	3.72166	0.000197919	0.00543659
TLL1	199.082	1.1423	0.380268	3.00394	0.00266509	0.0238658
LOC422426	3130	-2.02255	0.563896	-3.58675	0.000334823	0.00724427
PALLD	1438.21	1.03398	0.259797	3.97995	6.89e-05	0.00313726
LOC112532428	63.0692	-2.83594	0.742506	-3.81942	0.000133766	0.004402
SCOC	1681.87	0.768711	0.24214	3.17465	0.00150016	0.0172993
CLGN	5829.53	-0.819418	0.283793	-2.88738	0.00388462	0.0301473
RNF150	780.155	0.845858	0.210967	4.00943	6.09e-05	0.00293787
LOC107051809	280.056	-1.3967	0.39298	-3.55413	0.000379227	0.00767363
ANAPC10	885.643	-0.915242	0.326261	-2.80525	0.00502779	0.0351905
HHIP	165.966	1.22503	0.396896	3.08652	0.00202514	0.0203564
ABCE1	3297.26	0.629461	0.17659	3.56454	0.000364499	0.00752457
MMAA	487.596	-0.769754	0.210166	-3.66261	0.00024966	0.00615625
EDNRA	1386.14	1.44784	0.358317	4.04068	5.33e-05	0.00278072
LOC100857543	147.499	-3.12386	0.942289	-3.31518	0.000915846	0.0128572
MAB21L2	63.8508	2.64632	0.76935	3.43969	0.000582388	0.0099566
FAM160A1	491.082	-0.808614	0.297409	-2.71886	0.00655071	0.0414461
TMEM154	56.4433	-1.45705	0.496999	-2.93169	0.00337126	0.0275512
FHDC1	1132.66	-0.888736	0.273175	-3.25335	0.00114052	0.0146905
SCLT1	2485.15	-1.35196	0.428632	-3.15412	0.00160984	0.0180001
CDKL2	441.038	-1.19852	0.337865	-3.54735	0.000389123	0.00779749
LOC107051772	92.8169	-2.37842	0.623147	-3.81679	0.000135201	0.00441546
PLK4	1459.09	-1.1518	0.434594	-2.65029	0.00804216	0.0473594
JADE1	1119.12	-0.899707	0.255802	-3.5172	0.000436126	0.00826515
FAM13A	1925.71	0.681139	0.236638	2.8784	0.00399692	0.0306174
LEF1	181.433	1.30291	0.385409	3.38059	0.000723304	0.0112047
PPA2	1138.89	0.693917	0.194946	3.55954	0.000371503	0.00758687
CFAP97	932.658	-0.787991	0.268578	-2.93394	0.0033469	0.0274308
LOC769128	75.7966	-1.39148	0.38297	-3.6334	0.000279711	0.00660234
CENPU	460.399	-1.03048	0.259396	-3.97263	7.11e-05	0.00316627
WWC2	1628.72	0.923304	0.292929	3.15197	0.00162174	0.0180683
LOC107051748	90.0592	-3.23056	1.01495	-3.18297	0.00145775	0.0169703
SAP30	860.359	-1.0698	0.338152	-3.16367	0.00155793	0.0177434
CEP44	531.539	-1.31305	0.463152	-2.83504	0.00458203	0.0331486
WDR17	314.163	-1.98727	0.519143	-3.82798	0.0001292	0.00430994
SPATA4	219.38	-5.03631	1.60686	-3.13425	0.00172292	0.0186846
LOC107051735	24.396	-4.20028	1.29467	-3.24429	0.00117744	0.0149918
HNRNPDL	3302.24	0.622639	0.23241	2.67905	0.00738312	0.044804
COQ2	648.281	-1.34229	0.467216	-2.87295	0.00406653	0.0310213
AGPAT9L	327.379	-1.32981	0.412925	-3.22047	0.00127983	0.0157107
REST	7160.04	-0.613435	0.230127	-2.66564	0.00768419	0.0459476
DUSP4	143.982	1.08284	0.349649	3.09694	0.00195527	0.020021
TNKS	2022.9	-0.778392	0.291092	-2.67404	0.00749437	0.0452704
ERI1	1788.37	-1.54126	0.496169	-3.10632	0.00189431	0.0196707
LOC430303	230.235	-0.969628	0.29675	-3.26749	0.00108505	0.0142366
PRAG1	61.6944	-1.60651	0.405349	-3.96328	7.39e-05	0.00320277
2025-09-11	687.652	1.04466	0.25967	4.02303	5.75e-05	0.00285819
SCARB2	1307.83	0.627078	0.203148	3.08681	0.0020232	0.0203564
NAAA	190.57	0.839929	0.272654	3.08057	0.00206607	0.0206161
LOC107051722	156.907	-0.873774	0.300427	-2.90843	0.00363243	0.0289298
CENPC	1078.83	-1.06379	0.35195	-3.02256	0.00250645	0.0229923
SULT1B1	821.795	0.808271	0.245129	3.29733	0.000976095	0.0133193
ANKRD50	2306.88	-1.14309	0.30435	-3.75584	0.000172763	0.00502805
FGF2	64.5222	-1.58991	0.442658	-3.59172	0.000328497	0.0071907
BBS12	718.808	-1.03822	0.394129	-2.63421	0.00843333	0.0487402
KIAA1109	3578.69	-0.690596	0.237461	-2.90825	0.00363454	0.0289298
TRPC3	597.908	-0.708741	0.199111	-3.55953	0.000371519	0.00758687
BBS7	1997.02	-1.21661	0.387675	-3.13821	0.0016998	0.0185603
PDE5A	1207.77	1.8059	0.416915	4.33157	1.48e-05	0.00138447
SYNPO2	451.236	1.0414	0.278367	3.74109	0.000183224	0.00514977
SEC24D	1622.86	-1.65166	0.442699	-3.73088	0.000190814	0.00530573
PRSS12	79.0081	-1.73917	0.557939	-3.11714	0.00182613	0.0192721
UGT8	2217.29	-0.982984	0.345692	-2.84352	0.00446176	0.0326579
ZGRF1	807.239	-0.818165	0.249155	-3.28376	0.00102431	0.0137591
BMPR1B	429.338	0.667028	0.22284	2.9933	0.0027598	0.024307
TSPAN5	3581.64	0.845805	0.254108	3.32853	0.000873063	0.0124714
ADH1C	105.055	-2.55947	0.54725	-4.67697	2.91e-06	0.000518988
C4H4orf17	326.161	-3.35997	0.85776	-3.91715	8.96e-05	0.00356357
TRMT10A	922.956	-1.30786	0.44166	-2.96122	0.00306418	0.0260493
MTTP	160.199	-1.96459	0.573961	-3.42287	0.000619647	0.0103555
C4H4orf54	245.662	1.06532	0.333402	3.19532	0.00139677	0.016517
H2AFZ	4529.38	-0.622009	0.223048	-2.78868	0.00529232	0.0363433
MANBA	1579.39	-1.23984	0.463508	-2.6749	0.00747524	0.0452027
BDH2	367.39	0.708457	0.270281	2.62119	0.00876236	0.0499169
C4H4ORF47	553.903	-3.21675	1.2068	-2.66552	0.00768703	0.0459476
CCDC110	617.834	-1.99325	0.689124	-2.89245	0.00382256	0.0297749
LOC112532411	38.8177	-1.16261	0.429371	-2.70771	0.0067749	0.0423795
LOC107053265	20.063	-3.84236	1.02134	-3.76206	0.000168517	0.00498071
FAT1	4576.21	0.81588	0.298208	2.73594	0.00622026	0.0401656
LOC769155	198.757	-0.963761	0.343636	-2.8046	0.00503796	0.0352184
CNOT7	1747.79	0.663335	0.228087	2.90825	0.00363461	0.0289298
SGCZ	20.7224	2.95333	0.944108	3.12817	0.00175897	0.0189226
DLC1	349.429	1.20356	0.406925	2.9577	0.00309946	0.0262449
LONRF1	721.031	-0.821008	0.261369	-3.14118	0.00168268	0.0184944
PAICS	2745.36	0.817073	0.196515	4.15782	3.21e-05	0.00209064
PPAT	6013.96	0.736727	0.195791	3.76283	0.000168005	0.00497416
KIAA1211	109.901	1.40836	0.524638	2.68445	0.00726493	0.0442713
EXOC1	2333.91	-0.584897	0.196463	-2.97714	0.00290948	0.0251084
KIT	784.3	1.58983	0.446357	3.56178	0.000368345	0.00754007
PDGFRA	1438.52	2.06897	0.573992	3.60453	0.000312714	0.00701805
RASL11B	485.372	1.62605	0.425214	3.82406	0.000131272	0.00436205
USP46	2602.81	1.00637	0.272876	3.688	0.00022602	0.00580762
NIPAL1	64.1029	1.96544	0.738181	2.66254	0.00775533	0.0462106
NFXL1	1404.74	1.17645	0.336602	3.49508	0.000473925	0.00868339
ATP8A1	2276.18	1.1449	0.36758	3.11469	0.00184137	0.019344
TMEM33	2119.07	0.634922	0.222433	2.85444	0.00431125	0.0319794
NSUN7	350.947	-1.0906	0.408607	-2.66907	0.00760615	0.0457675
RBM47	1742.78	0.783746	0.264596	2.96205	0.00305599	0.0260055
UGDH	1117.17	1.0001	0.277838	3.59959	0.000318725	0.00707433
WDR19	1394.58	-1.07019	0.347485	-3.07981	0.00207136	0.0206448
FAM114A1	876.645	0.699469	0.254087	2.75287	0.00590754	0.038734
LOC112532439	52.4286	-1.79274	0.583923	-3.07017	0.00213939	0.0210531
LOC112532440	49.7082	-1.71117	0.632688	-2.7046	0.00683871	0.0425389
LOC101747537	88.2425	1.14063	0.355961	3.20437	0.0013536	0.016267
NCAPG	2362.58	-0.692159	0.2627	-2.63479	0.00841896	0.0486813
FAM184B	1298.3	-0.816538	0.297288	-2.74662	0.00602121	0.0392136
BST1	226.175	-0.70864	0.229068	-3.09358	0.00197757	0.0201025
BOD1L1	4005.03	-1.07684	0.368993	-2.91832	0.00351922	0.028301
HS3ST1	226.162	3.58256	0.653859	5.47909	4.28e-08	2.79e-05
WDR1	3992.48	0.915271	0.305547	2.99551	0.00273982	0.0242058
STX18	502.656	0.762745	0.227093	3.35873	0.000783008	0.0117335
LOC107053300	177.59	-2.30345	0.730517	-3.15318	0.00161504	0.018017
CCDC96	358.882	-4.3646	1.34381	-3.24793	0.00116247	0.0148791
AFAP1	188.312	1.374	0.454368	3.02398	0.00249474	0.0229283
ABLIM2	785.959	0.643935	0.215574	2.98707	0.00281668	0.0245677
HTRA3	369.317	1.25538	0.437134	2.87184	0.00408089	0.0310936
H2AFB2	1106.14	-7.94809	1.87475	-4.23954	2.24e-05	0.00170057
DOK7	211.188	-0.877106	0.240825	-3.64209	0.000270432	0.00642764
MFSD10	707.18	-1.91543	0.625216	-3.06364	0.00218664	0.0213042
CFAP99	1178.26	-1.42609	0.414633	-3.43941	0.000582979	0.0099566
HAUS3	520.263	-0.651879	0.228242	-2.85609	0.00428896	0.0319531
POLN	1013.84	-1.63458	0.374547	-4.36417	1.28e-05	0.00129214
FGFR3	965.679	1.58045	0.48747	3.24215	0.00118631	0.0150715
TMEM129	1360.07	0.668872	0.244319	2.7377	0.00618701	0.0400751
RNF212	294.465	-1.78147	0.517449	-3.44279	0.000575736	0.00989214
LOC107053313	107.685	-1.21877	0.397012	-3.06985	0.00214164	0.0210558
KDM3A	2516.71	-0.841268	0.289882	-2.9021	0.00370665	0.0291581
LOC771804	13.118	-6.57169	2.20087	-2.98595	0.00282703	0.0246008
LOC101752184	11.9376	-5.29674	1.98549	-2.66772	0.00763675	0.0458451
LOC101748113	2591.27	-2.16041	0.530825	-4.06992	4.7e-05	0.00264746
LOC422928	282.058	-7.16116	1.65285	-4.33261	1.47e-05	0.00138447
EIF2AK3	1414.24	0.624764	0.221828	2.81643	0.00485604	0.0343678
LOC101748980	43.9481	-1.88548	0.453728	-4.15553	3.25e-05	0.00209342
SMOX	330.256	-0.953081	0.336433	-2.8329	0.00461282	0.0332764
UBOX5	990.698	-1.9838	0.659379	-3.00858	0.00262468	0.023665
SLC4A11	395.811	-0.855824	0.224957	-3.80439	0.000142154	0.00455579
CYP26B1	1528.81	0.762158	0.197036	3.86811	0.000109683	0.00396929
DYSF	2631.06	1.78585	0.329968	5.4122	6.23e-08	3.55e-05
LOXL3	1062.16	1.17811	0.267274	4.40789	1.04e-05	0.00116781
LOC107056280	333.185	1.27785	0.344925	3.70472	0.000211623	0.00564976
WDR54	586.876	-1.62591	0.473796	-3.43166	0.0005999	0.0101745
C4H2orf81	202.556	-3.17511	0.859689	-3.69333	0.000221338	0.00576524
LOC107056279	58.4922	-7.02156	2.53306	-2.77197	0.00557182	0.0374242
LOC430433	19.3984	-2.4623	0.784145	-3.14011	0.00168885	0.0185037
ANKRD13D	459.799	0.954644	0.247742	3.85337	0.000116503	0.00407713
CARNS1	142.359	-1.62333	0.377911	-4.29554	1.74e-05	0.0015072
VWCE	485.238	2.33062	0.482609	4.82922	1.37e-06	0.000325787
TMEM138	569.738	-1.30972	0.406976	-3.21817	0.00129012	0.0157812
TMEM216	156.946	-0.644115	0.245792	-2.62057	0.00877828	0.0499624
DAGLA	2399.51	-0.657756	0.236202	-2.78472	0.00535745	0.036585
PITPNM1	3247.13	-1.43939	0.440441	-3.26806	0.00108288	0.0142295
TALDO1	1031.83	0.825665	0.254296	3.24686	0.00116684	0.0149016
C5H15orf52	992.688	-0.677843	0.22369	-3.03028	0.00244331	0.0227107
LOC112532575	78.6794	-1.47052	0.397236	-3.70189	0.000213999	0.00568003
KNSTRN	1019.98	-0.882896	0.331133	-2.66629	0.00766934	0.0459221
BAHD1	1024.43	-1.01381	0.347942	-2.91373	0.00357135	0.0286126
CHST14	1321	0.826894	0.302359	2.73481	0.0062416	0.0402611
KNL1	1711.85	-0.687179	0.247336	-2.77832	0.0054641	0.0369791
C5H15ORF62	18.2356	-2.8489	0.955029	-2.98305	0.0028539	0.024741
LOC428824	12.1133	-3.44436	1.08095	-3.18643	0.00144043	0.0168375
ANO9	197.939	-1.89448	0.461441	-4.10556	4.03e-05	0.00241482
IFITM3	908.947	1.13893	0.282542	4.03102	5.55e-05	0.00283697
LOC107053353	666.967	1.58439	0.31633	5.00865	5.48e-07	0.00018039
IFITM5	54.9599	1.37341	0.489028	2.80846	0.00497794	0.0349559
E2F8	2281.41	-1.12345	0.386988	-2.90307	0.00369523	0.0291581
FANCF	198.6	-1.03481	0.371935	-2.78224	0.00539854	0.0367833
GAS2	384.096	1.36043	0.464644	2.9279	0.0034126	0.0277931
FIBIN	269.486	1.29604	0.262643	4.93462	8.03e-07	0.000238916
KIF18A	1046.1	-1.0709	0.334576	-3.20075	0.00137069	0.01636
DCDC1	102.822	-1.61264	0.474486	-3.39871	0.000677052	0.0108183
RCN1L	1779.13	0.89336	0.237818	3.75648	0.00017232	0.00502369
C11orf91	524.298	-3.7025	1.31601	-2.81343	0.00490163	0.0346046
DEPDC7	694.462	-0.649608	0.223423	-2.90752	0.00364304	0.02897
LOC107053366	71.7764	-1.72948	0.517763	-3.34028	0.000836925	0.0121659
LOC107056428	47.872	-2.86915	0.92954	-3.08663	0.00202439	0.0203564
SYT9	2766.35	0.718521	0.182386	3.93957	8.16e-05	0.00338236
LOC107053372	169.755	-1.6351	0.448367	-3.6468	0.000265529	0.00638202
LOC107053373	126.381	-1.07669	0.321139	-3.35271	0.000800235	0.0118636
LOC101750025	88.8109	-2.33276	0.653783	-3.5681	0.000359584	0.00745887
LOC107053374	479.633	-1.45966	0.523047	-2.79068	0.00525967	0.0362208
LOC107053375	148.647	-1.39229	0.397596	-3.50178	0.000462162	0.00856877
WEE1	5291.43	-1.06313	0.358934	-2.96189	0.00305755	0.0260059
RIC3	2653.75	-1.07576	0.361481	-2.97597	0.00292063	0.0251919
CYP2R1	58.8235	1.86794	0.51588	3.62088	0.000293597	0.00677134
SOX6	764.723	-1.45995	0.489075	-2.98512	0.00283466	0.0246008
LOC107053391	156.247	-1.6712	0.345944	-4.83085	1.36e-06	0.000325787
LOC107053392	47.8103	-2.40461	0.602027	-3.9942	6.49e-05	0.00304352
PTPN5	2054.94	-1.83259	0.545342	-3.36045	0.000778164	0.0116813
LOC107053396	148.592	-1.07487	0.290938	-3.6945	0.000220318	0.00575561
CDKN1C	454.554	0.97721	0.285355	3.42454	0.000615845	0.0103407
LOC107053399	194.15	1.16991	0.331267	3.53162	0.000413017	0.00802266
IGF2	2822.64	1.59832	0.322276	4.95948	7.07e-07	0.000215997
TNNT3	80.3388	-3.5826	1.15877	-3.09173	0.00198995	0.0201702
BRSK2	201.532	-1.83933	0.60344	-3.04807	0.00230317	0.0219089
LOC107053406	26.3769	-4.63744	1.36631	-3.39413	0.000688466	0.0108843
TOLLIP	7948.63	-0.994403	0.339241	-2.93126	0.00337593	0.0275621
LOC107053414	130.034	-1.99934	0.611774	-3.2681	0.00108271	0.0142295
LOC107053408	12.5487	-2.51968	0.797216	-3.1606	0.00157443	0.0178553
MUC2	200.551	-0.859016	0.317745	-2.70348	0.00686177	0.0425647
MUC6	30.3323	-1.95705	0.578864	-3.38085	0.000722608	0.0112047
TSPAN4	1972.62	1.02796	0.258386	3.97837	6.94e-05	0.00313866
LOC107053412	84.9872	-1.26059	0.418551	-3.0118	0.00259704	0.0235149
LRRC56	375.246	-1.2801	0.450616	-2.84079	0.00450022	0.0328271
LOC423110	714.881	-0.582759	0.196254	-2.96941	0.00298375	0.0255688
LOC107053423	91.0628	-2.33696	0.688701	-3.39329	0.000690595	0.0109024
LOC107053422	258.211	-2.30939	0.70607	-3.27077	0.00107256	0.0142015
TESMIN	497.981	-2.48858	0.763696	-3.2586	0.00111964	0.0145375
CPT1A	3409	0.583976	0.182763	3.19526	0.00139703	0.016517
FADS1L2	48.0432	-2.28927	0.580832	-3.94137	8.1e-05	0.00337406
RAB3IL1	1234.12	1.09496	0.219431	4.98999	6.04e-07	0.000191932
BEST1	250.929	0.76285	0.25297	3.01557	0.00256497	0.0233113
FTH1	13853	0.783585	0.186496	4.20161	2.65e-05	0.00188815
LPXN	180.055	-1.36388	0.500433	-2.7254	0.00642231	0.0410093
MED19	736.927	-0.748671	0.282808	-2.64728	0.00811433	0.047641
YPEL4	67.1465	-1.74263	0.616731	-2.8256	0.00471927	0.0337488
INCENP	4109.39	-1.00063	0.306495	-3.26474	0.00109563	0.0143117
FADD	935.871	0.767089	0.202131	3.795	0.000147643	0.00463316
LOC112532514	319.203	0.659684	0.243567	2.70843	0.00676029	0.0423149
NAT10	1217.22	0.599775	0.227574	2.63551	0.008401	0.0486354
LOC101750856	82.1658	-1.52328	0.502615	-3.03071	0.0024398	0.0226915
ABTB2	765.351	-2.53135	0.641949	-3.94323	8.04e-05	0.00337406
PRR5L	151.822	-1.47333	0.465403	-3.16571	0.00154705	0.0176881
C5H11orf74	601.988	-2.22321	0.725633	-3.06382	0.0021853	0.0213042
ALKBH3	469.303	-0.710352	0.186768	-3.8034	0.000142724	0.00456091
C5H11ORF96	531.207	1.27995	0.315071	4.06242	4.86e-05	0.00268099
LOC107053449	28.955	-2.48834	0.844695	-2.94584	0.00322077	0.0269389
LOC107053448	63.2176	-2.26293	0.74233	-3.04842	0.00230049	0.0218956
MIR1725	224.415	-2.32615	0.652639	-3.56422	0.000364944	0.00752457
CKAP5	6019.85	-1.08675	0.34576	-3.14307	0.00167184	0.0184226
ARHGAP1	3861.16	0.816013	0.173073	4.71484	2.42e-06	0.000454912
ATG13	3791.61	-0.687499	0.246273	-2.79161	0.00524458	0.0361605
CHRM4	71.0191	-1.41538	0.395376	-3.57982	0.000343833	0.00729122
LOC100859648	136.403	-0.857591	0.321796	-2.66501	0.00769853	0.0460003
PHF21A	2947.84	1.09149	0.375248	2.90873	0.003629	0.0289298
MAPK8IP1	230.631	0.709914	0.270567	2.6238	0.00869545	0.0496514
PPP1R14D	148.321	-1.50834	0.311872	-4.83641	1.32e-06	0.000325735
VPS18	1663.36	-1.10582	0.349317	-3.16566	0.00154731	0.0176881
NUSAP1	2161.73	-0.832636	0.284066	-2.93114	0.0033772	0.0275621
LOC771422	324.216	-1.01513	0.295367	-3.43684	0.000588546	0.0100317
MAPKBP1	3451.28	-1.95658	0.483233	-4.04893	5.15e-05	0.002739
SPTBN5	214.633	-1.46154	0.244412	-5.97982	2.23e-09	3.82e-06
PLA2G4EL4	77.0044	2.92565	0.759981	3.84963	0.000118297	0.00411467
SNAP23	4033.82	0.694815	0.185576	3.74411	0.000181037	0.00514483
TTBK2	695.151	-0.826925	0.263574	-3.13735	0.00170481	0.0185943
ROM1	540.549	-1.83862	0.484252	-3.79682	0.000146565	0.00462761
LOC100857840	203.742	-2.69518	0.798251	-3.37636	0.000734523	0.0112915
CCDC177	363.855	-1.41472	0.470853	-3.0046	0.00265929	0.0238389
PLEKHD1	115.886	-1.24706	0.303997	-4.10222	4.09e-05	0.00242311
GALNT16	573.114	-0.822083	0.298488	-2.75416	0.00588434	0.0386559
DCAF5	886.508	-0.90983	0.266965	-3.40804	0.000654302	0.0106033
ACTN1	1677.58	1.02201	0.204836	4.98941	6.06e-07	0.000191932
LOC101749146	100.116	-1.37115	0.361403	-3.79396	0.000148266	0.00463854
TMEM229B	1682.46	1.4477	0.448069	3.23098	0.00123367	0.0154101
LOC101749472	20.3531	-3.98634	1.02222	-3.89968	9.63e-05	0.00368769
PLEKHH1	4729.24	0.899797	0.321793	2.7962	0.00517082	0.0357962
LOC423277	316.148	-2.2267	0.808087	-2.75552	0.00585994	0.03854
ATP6V1D	3272.9	-0.770718	0.285316	-2.70128	0.00690733	0.0427505
FAM71D	348.025	-8.49017	2.8271	-3.00314	0.00267208	0.023891
BMF	1007.26	-2.37799	0.609765	-3.89984	9.63e-05	0.00368769
FSIP1	401.737	-2.49905	0.6833	-3.65732	0.000254868	0.00619588
THBS1	5498.78	1.41495	0.346759	4.08051	4.49e-05	0.00257196
LOC107053495	25.8808	-8.5407	1.79505	-4.75792	1.96e-06	0.000398488
CHRM5	115.486	-1.57395	0.422988	-3.72103	0.000198411	0.00543767
RYR3	55.466	-2.27515	0.602993	-3.7731	0.00016123	0.00484907
LOC107053497	23.9812	-4.25454	1.14837	-3.70485	0.000211517	0.00564976
SCG5	23.5373	-4.87631	1.44602	-3.37222	0.000745645	0.0113944
ARHGAP11A	1234.21	-1.21589	0.370182	-3.28458	0.00102136	0.0137374
STXBP6	558.017	1.36366	0.393225	3.46787	0.000524598	0.00933636
LOC101747618	17.7746	2.77523	0.995537	2.78767	0.00530891	0.0363926
LOC107053509	42.3509	-2.16266	0.823652	-2.6257	0.00864712	0.0494745
AP4S1	182.352	-0.916371	0.322036	-2.84556	0.00443337	0.0325846
LOC107053511	300.06	-1.45697	0.473268	-3.07854	0.00208017	0.0206906
HEATR5A	2291.11	0.995438	0.344926	2.88594	0.00390244	0.030232
LOC101749655	13.2832	-2.69095	0.940043	-2.86258	0.0042021	0.0316353
SPTSSA	349.679	0.767452	0.253397	3.02865	0.00245646	0.0227418
BAZ1A	3366.44	-1.21494	0.45265	-2.68406	0.00727333	0.0442948
LOC112532558	170.145	-1.38011	0.430359	-3.20688	0.00134181	0.0161707
SLC25A21	164.982	-1.83637	0.508517	-3.61123	0.000304744	0.00692861
TTC6	341.596	-2.63703	0.756267	-3.4869	0.00048865	0.00885833
LOC107053516	239.185	-1.81154	0.424493	-4.26754	1.98e-05	0.00158976
ENTPD5	2423.44	-2.42302	0.604572	-4.00783	6.13e-05	0.00293787
BBOF1	641.74	-2.53348	0.709508	-3.57076	0.000355953	0.00741048
NPC2	1159.1	0.749505	0.227553	3.29376	0.000988581	0.0134158
AREL1	3113.61	-0.647402	0.225669	-2.86881	0.00412014	0.0312329
PROX2	118.601	-1.73638	0.443321	-3.91675	8.98e-05	0.00356357
MLH3	1856.68	-0.643111	0.226792	-2.83569	0.00457268	0.0331297
ACYP1	763.666	-1.19273	0.432247	-2.75937	0.00579121	0.0383089
ZC2HC1C	670.289	-1.54591	0.518898	-2.97921	0.00288992	0.02499
C5H14orf1	660.941	0.863812	0.21495	4.01867	5.85e-05	0.00288638
TGFB3	1248.92	1.42348	0.465191	3.06	0.0022134	0.0214606
GPATCH2L	1848.26	-0.587721	0.214626	-2.73835	0.0061748	0.0400343
LOC107053519	308.713	-2.22974	0.562389	-3.96477	7.35e-05	0.00320277
VASH1	1455.49	0.71467	0.266552	2.68116	0.00733675	0.0446175
LRRC74A	63.7995	-3.60667	0.933209	-3.86481	0.000111176	0.00399697
LOC112532559	171.625	-1.02321	0.300064	-3.40996	0.000649719	0.0105972
LOC772017	526.775	-3.19689	0.708081	-4.51486	6.34e-06	0.000885638
SAMD15	156.156	-2.97765	0.7487	-3.9771	6.98e-05	0.00314164
LOC107053523	147.515	-1.47461	0.522581	-2.82179	0.00477572	0.0339622
DIO2	94.9008	2.01587	0.426039	4.73166	2.23e-06	0.000433059
TSHR	26.9479	-2.01756	0.748476	-2.69556	0.00702712	0.0433352
STON2	989.068	1.43607	0.340515	4.21735	2.47e-05	0.001812
TTC8	1925.8	-0.594419	0.203318	-2.9236	0.00346011	0.0280035
LOC112532562	112.589	-2.03858	0.582081	-3.50224	0.000461368	0.00856333
EFCAB11	335.711	-1.57104	0.481397	-3.2635	0.00110044	0.0143426
LOC112532490	119.17	-2.59694	0.671007	-3.87021	0.000108743	0.00395941
LOC112532582	53.561	-1.54174	0.487525	-3.16237	0.00156489	0.0178058
CHGA	48.7574	1.33196	0.470734	2.82954	0.00466145	0.0334893
LOC100857397	112.836	-1.91805	0.599154	-3.20127	0.00136822	0.01636
DDX24	1019.74	1.03135	0.329804	3.12716	0.00176502	0.0189244
LOC112532483	103.791	-1.58745	0.478065	-3.32057	0.00089835	0.0126536
PPP4R4	971.631	0.935497	0.288565	3.2419	0.00118737	0.0150738
DICER1	916.587	0.972466	0.334147	2.9103	0.00361086	0.0288751
SLC25A29	347.59	0.634959	0.209677	3.02828	0.00245952	0.0227418
LOC107053551	118.119	-1.56877	0.332316	-4.72071	2.35e-06	0.000450007
MOK	537.467	-1.51556	0.363139	-4.1735	3e-05	0.00200514
LOC107053557	224.136	-1.29078	0.270639	-4.76938	1.85e-06	0.000385655
CKB	12652.1	-2.28286	0.602136	-3.79128	0.000149875	0.00465482
KLC1	3089.49	-0.745448	0.25993	-2.86789	0.00413224	0.031276
LOC107053560	94.9023	-1.25544	0.405614	-3.09517	0.001967	0.0200957
LOC101749505	22.4811	2.23815	0.756522	2.95847	0.00309175	0.0261926
LOC101749585	27.5927	-3.50918	1.14852	-3.05539	0.00224765	0.0216699
LOC101751389	352.844	-1.867	0.616827	-3.02677	0.0024718	0.0228032
LOC107053564	11.1647	-3.24535	1.08816	-2.98241	0.00285987	0.0247677
PPP1R36	454.132	-2.02595	0.683469	-2.96422	0.00303453	0.0258666
ZBTB1	863.68	0.784592	0.208777	3.75803	0.000171255	0.0050183
MTHFD1	1347.85	0.595178	0.219669	2.70944	0.00673974	0.042248
LOC101748431	35.3363	-3.1224	0.993658	-3.14233	0.0016761	0.0184576
HIF1A	4548.33	0.705585	0.267377	2.63891	0.00831729	0.0483307
C14ORF39	946.131	-1.83035	0.591043	-3.09681	0.00195612	0.020021
LOC107053579	53.2975	-3.44094	1.00807	-3.41339	0.000641604	0.0105271
LOC101750580	391.451	-1.69568	0.427364	-3.96775	7.26e-05	0.00318362
LRRC9	478.709	-1.50617	0.446613	-3.37244	0.000745065	0.0113944
LOC112532521	180.215	-2.04517	0.566289	-3.61153	0.000304395	0.00692861
GPR135	210.225	-0.704557	0.25905	-2.71978	0.00653261	0.0414354
LOC107053596	13.9261	-3.10689	0.995304	-3.12155	0.00179901	0.0191577
DACT1	1011.45	0.739465	0.269626	2.74256	0.00609625	0.0395921
ACTR10L	1152.65	-0.86566	0.258333	-3.35094	0.000805375	0.0118916
KTN1	10249.9	0.629682	0.159764	3.94132	8.1e-05	0.00337406
LOC112532516	36.1341	-1.76036	0.492371	-3.57526	0.000349874	0.00737292
FBXO34	1977.5	-0.99906	0.333587	-2.9949	0.00274537	0.0242423
DLGAP5	3036.28	-0.929298	0.300404	-3.09349	0.00197818	0.0201025
CNIH1	824.792	0.680258	0.218952	3.10688	0.00189074	0.0196707
CDKN3	796.536	-1.7652	0.512267	-3.44586	0.000569239	0.00981995
MGAT2	704.931	0.648398	0.20622	3.14421	0.00166538	0.018375
DNAAF2	691.464	-1.4514	0.478606	-3.03255	0.00242496	0.0226085
LOC107051812	27.5355	-3.9498	1.20738	-3.27139	0.00107019	0.0141861
NID2	1000.38	1.01419	0.289081	3.50833	0.000450934	0.00846144
STYX	1097.48	-1.06197	0.400011	-2.65485	0.00793431	0.0469177
FERMT2	1256.28	0.814637	0.201217	4.04854	5.15e-05	0.002739
LOC107051815	33.7536	-5.83622	1.22137	-4.77843	1.77e-06	0.000373254
LOC107053612	81.1885	-1.94483	0.527258	-3.68858	0.00022551	0.00580762
PHYHIPL	241.327	-1.28701	0.438007	-2.93833	0.00329989	0.027228
LOC112532674	23.767	-2.59789	0.96132	-2.70243	0.00688356	0.0426342
LOC107053617	135.35	-1.38744	0.469861	-2.95288	0.00314827	0.0264985
OGDHL	1255.58	-1.22997	0.342183	-3.59448	0.000325045	0.00715512
LOC101751477	17.6889	-5.33867	1.80107	-2.96416	0.00303513	0.0258666
TSPAN14	717.381	0.992964	0.36755	2.70157	0.00690123	0.0427282
DYDC1	538.597	-3.41139	1.19562	-2.85323	0.00432767	0.0320465
SRRL	110.058	-1.13956	0.38068	-2.99349	0.00275807	0.0243043
CISD1	1194.9	0.627241	0.193932	3.23433	0.00121927	0.0153197
CTNNA3	180.37	-1.68321	0.579707	-2.90355	0.00368954	0.0291581
JMJD1C	4274.82	-0.88527	0.310005	-2.85567	0.00429465	0.031954
C6H10orf107	483.525	-2.96546	0.773797	-3.83235	0.000126924	0.00430994
LOC107053638	18.8725	-3.36788	0.756046	-4.45459	8.41e-06	0.00104602
LOC112532726	47.1182	-1.51492	0.493515	-3.06966	0.002143	0.0210558
ANK3	5761.88	0.901708	0.278927	3.23278	0.00122593	0.0153583
SLC16A9	1228.59	0.991779	0.26706	3.7137	0.000204251	0.00553937
RSFR	194.513	1.10214	0.32394	3.40231	0.000668194	0.0107093
PAPSS2	1049.53	1.11992	0.323825	3.4584	0.000543386	0.00952497
PRKG1	542.621	0.917839	0.270627	3.39153	0.000695031	0.0109321
MYPN	159.812	-3.20228	0.783693	-4.08615	4.39e-05	0.00254431
DNA2	970.923	-0.816797	0.282365	-2.8927	0.00381951	0.0297647
LOC112532637	78.1422	-2.16179	0.642184	-3.36631	0.000761802	0.0115471
LOC107052122	100.582	-2.34216	0.637127	-3.67612	0.000236804	0.00593326
LOC423693	1539.05	0.803578	0.245209	3.27712	0.00104871	0.0139553
HK1	2093.26	0.666423	0.193211	3.4492	0.000562251	0.00975842
MCU	1541.48	0.685759	0.261074	2.62669	0.00862206	0.0493709
DDIT4	1297.23	0.758182	0.233482	3.24728	0.00116513	0.0148908
EIF4EBP2	691.81	0.819977	0.308352	2.65922	0.00783214	0.0465549
PSAP	53116.3	0.61712	0.180372	3.42138	0.000623041	0.0103729
LOC101749404	110.722	-1.43425	0.471667	-3.04081	0.0023594	0.0222582
LOC107050073	39.9121	-2.05834	0.582775	-3.53196	0.000412494	0.0080216
LOC112532619	654.446	-1.78374	0.617769	-2.88739	0.00388451	0.0301473
LOC112532633	372.253	-1.87974	0.651701	-2.88436	0.00392214	0.0303028
ZCCHC24	637.88	1.47694	0.42097	3.50843	0.000450768	0.00846144
ZMIZ1	2814.25	0.840038	0.209601	4.0078	6.13e-05	0.00293787
LOC101750098	51.8852	1.43375	0.474418	3.02212	0.00251014	0.023008
LOC112532693	18.8404	-2.37242	0.894807	-2.65132	0.00801774	0.0472966
VCL	2947.82	0.75654	0.242637	3.118	0.00182084	0.0192721
SYNPO2L	136.014	-1.31373	0.273788	-4.79835	1.6e-06	0.000348026
ANXA7	389.978	1.17612	0.209981	5.6011	2.13e-08	1.5e-05
SORBS1	3544.5	0.770007	0.134185	5.73839	9.56e-09	8.61e-06
LOC423752	600.527	0.748569	0.246809	3.03299	0.00242142	0.0225942
ZP4	98.7029	-3.07113	0.863524	-3.55651	0.000375819	0.00763096
TLL2	263.085	-2.87164	0.687764	-4.17532	2.98e-05	0.00199746
NOLC1	2368.87	0.611571	0.228668	2.67449	0.00748422	0.0452251
ELOVL3	483.934	2.69098	0.529431	5.08277	3.72e-07	0.000132618
PITX3	22.2011	-2.65361	0.950283	-2.79244	0.00523121	0.0360829
NFKB2	387.395	0.766632	0.292085	2.62468	0.00867292	0.0495558
LOC107053667	125.072	-1.3797	0.283219	-4.87149	1.11e-06	0.000300857
WASHC2C	3710.62	1.08118	0.319743	3.38139	0.000721189	0.0112047
VSTM4	357.418	0.942769	0.292951	3.21818	0.00129008	0.0157812
C6H10ORF71	34.1574	1.56058	0.569707	2.73927	0.00615758	0.0399752
CXCL12	297.511	1.19969	0.259356	4.62566	3.73e-06	0.000620687
ANKRD22	33.4053	-2.99491	1.12393	-2.66469	0.00770601	0.0460289
STAMBPL1	873.837	-3.49384	1.1375	-3.0715	0.00212984	0.0209953
ACTA2	2707.83	0.631974	0.225075	2.80783	0.00498759	0.0349949
KIF20B	2630.83	-1.27481	0.439306	-2.90188	0.0037093	0.0291581
RPP30	227.239	0.870565	0.313505	2.77687	0.00548845	0.0370877
LOC112532706	50.0065	-2.86529	1.08373	-2.64391	0.00819555	0.0478998
LOC112532697	81.8259	-2.82693	0.78441	-3.60389	0.000313486	0.00702183
PDE6C	42.3739	-2.27268	0.852323	-2.66645	0.00766559	0.0459157
MYOF	202.073	-2.16566	0.62571	-3.46113	0.00053792	0.00948036
LOC112532682	171.196	-3.69432	1.37024	-2.69611	0.00701538	0.0432784
CPEB3	337.23	-1.63968	0.515853	-3.17858	0.00147999	0.0171129
LOC101750135	73.3066	-2.21893	0.681377	-3.25653	0.00112781	0.0145843
LOC107053702	90.1463	-1.58388	0.564565	-2.80548	0.00502416	0.0351905
LOC112532705	148.794	-0.852172	0.323629	-2.63318	0.00845898	0.0488389
KNDC1	8522.26	1.24209	0.272556	4.55721	5.18e-06	0.00074739
ENTPD1	7109.28	0.759568	0.157764	4.8146	1.47e-06	0.000340578
CPN1	351.473	1.33931	0.335673	3.98991	6.61e-05	0.00304352
ENTPD7	236.958	0.640439	0.238545	2.68477	0.00725794	0.0442483
MARVELD1	434.737	1.26049	0.404006	3.11998	0.00180862	0.0192003
ARHGAP19	1427.88	-1.45574	0.454295	-3.2044	0.00135346	0.016267
SLIT1	96.229	-2.4112	0.825641	-2.9204	0.00349585	0.0281527
PPRC1	742.841	0.624089	0.192931	3.23478	0.00121735	0.0153181
NPM3	446.253	2.40964	0.65874	3.65794	0.000254246	0.00619588
DPCD	656.411	-1.37459	0.483547	-2.84272	0.00447301	0.0326982
TWNK	993.396	0.934035	0.251078	3.72011	0.000199138	0.00544385
SFXN2	333.975	0.962642	0.318592	3.02156	0.00251479	0.0230153
CYP17A1	5145.9	1.29886	0.424791	3.05764	0.0022309	0.0215652
AS3MT	409.172	0.772738	0.215242	3.59009	0.000330568	0.0071907
CALHM2	31.246	1.55217	0.530911	2.9236	0.00346009	0.0280035
CFAP43	1369.73	-2.25609	0.565312	-3.99087	6.58e-05	0.00304352
GSTO1	567.881	-2.98737	0.725884	-4.1155	3.86e-05	0.00236128
CFAP58	453.011	-4.11031	1.4378	-2.85875	0.0042531	0.0317857
ADD3	4805.79	0.717567	0.224204	3.20051	0.00137185	0.01636
MXI1	1675.36	-0.888778	0.321514	-2.76435	0.00570356	0.0379344
PDCD4	8310.23	-0.764241	0.242066	-3.15717	0.00159311	0.0179088
LOC423893	94.4522	-0.970333	0.351582	-2.7599	0.00578185	0.0382913
CASP7	318.013	0.704881	0.252332	2.79347	0.00521455	0.0360115
CCDC172	20.4062	-2.3426	0.801942	-2.92115	0.00348738	0.0281245
ENO4	323.179	-3.02777	0.829601	-3.64967	0.000262579	0.0063289
RAB11FIP2	1641.27	0.654832	0.235713	2.77809	0.00546788	0.0369849
LOC101749495	37.0769	-3.54873	1.03019	-3.44473	0.000571638	0.0098514
PLPP4	202.929	1.59191	0.514956	3.09134	0.00199256	0.0201767
ADAM5P	67.7568	-1.35299	0.513167	-2.63655	0.00837549	0.0485535
ACADSB	439.891	0.584858	0.221104	2.64517	0.00816489	0.0477858
BCCIP	618.414	0.887069	0.289284	3.06643	0.00216633	0.0211963
BNIP3	962.906	0.698075	0.2653	2.63127	0.00850659	0.0489981
DPYSL4	314.305	-1.94585	0.629391	-3.09164	0.00199052	0.0201702
LOC101750475	23.8122	-2.3234	0.675688	-3.43857	0.000584787	0.00997753
LOC107053794	15.1278	1.84642	0.697594	2.64684	0.00812482	0.0476654
LOC112532753	146.788	-2.02922	0.516304	-3.93028	8.48e-05	0.00345041
COL3A1	17927	0.851271	0.203727	4.17849	2.93e-05	0.00199012
LOC112532756	40.1224	-3.01167	0.822841	-3.66008	0.000252132	0.00618156
LOC101747532	424.859	-0.642626	0.209492	-3.06755	0.00215823	0.0211654
UNC80	1810.02	-0.89241	0.287424	-3.10485	0.00190375	0.019709
CPS1	813.695	-0.648953	0.239967	-2.70434	0.00684399	0.0425389
LOC107053789	307.855	-0.984611	0.322658	-3.05156	0.00227656	0.0217525
FN1	3109.87	0.933357	0.211975	4.40316	1.07e-05	0.00116781
RBM44	2404.23	-1.13724	0.355507	-3.19893	0.0013794	0.0164131
COL6A3	4262.05	1.67222	0.388956	4.29925	1.71e-05	0.00150401
IQCA1	399.251	-2.76409	0.747593	-3.69732	0.000217891	0.00572138
LOC112532783	256.485	-0.638016	0.235028	-2.71464	0.00663471	0.0417907
SH3BP4	2235.96	0.835243	0.198772	4.20202	2.65e-05	0.00188815
TWIST2	113.424	1.84228	0.677473	2.71935	0.00654111	0.0414461
AHR2	279.208	-1.0923	0.326049	-3.35011	0.000807806	0.0119172
SLC19A1	829.959	0.645921	0.225283	2.86715	0.00414181	0.0313346
COL6A1	5934.23	0.936796	0.194891	4.80676	1.53e-06	0.00034091
COL6A2	9009.44	0.978099	0.248254	3.93991	8.15e-05	0.00338236
LSS	2119.11	0.670944	0.229536	2.92305	0.00346622	0.0280196
LOC101747789	391.283	-1.13503	0.342759	-3.31144	0.000928166	0.0129627
SDPR	23824.8	0.978033	0.26391	3.70593	0.000210619	0.00564976
LOC112532830	246.498	0.82809	0.312299	2.65159	0.00801128	0.0472803
DNAH7	2683.78	-2.2416	0.627537	-3.57206	0.000354186	0.0074056
HECW2	1978.47	0.610536	0.193997	3.14715	0.0016487	0.0182515
HSPE1	3276.11	0.879364	0.230924	3.80802	0.000140083	0.00453166
HSPD1	13219.3	1.25919	0.258212	4.87657	1.08e-06	0.000297951
MOB4	1567.86	0.694192	0.188141	3.68973	0.00022449	0.00580316
BOLL	5472.86	-1.30665	0.36283	-3.60127	0.000316665	0.00704692
C7H2ORF69	721.889	-0.945693	0.313066	-3.02075	0.00252149	0.0230381
SPATS2L	1039.26	-1.27628	0.443765	-2.87603	0.00402711	0.0308349
LOC101750804	87.2046	-3.9617	1.01612	-3.89883	9.67e-05	0.00368769
KCTD18	676.612	-1.21909	0.298298	-4.08681	4.37e-05	0.00254431
SGO2	1548.5	-1.32446	0.420634	-3.14873	0.00163979	0.0181747
TRAK2	1298.79	-0.913088	0.260318	-3.50759	0.00045218	0.00846625
CASP8	282.898	1.12775	0.402895	2.79912	0.0051242	0.0355922
FZD7	381.858	1.4689	0.506615	2.89944	0.00373829	0.0293059
SUMO1	1425.05	0.745967	0.261548	2.85212	0.0043429	0.0321314
MDH1B	1329.56	-2.37751	0.54151	-4.39052	1.13e-05	0.00118552
NRP2	588.965	1.09201	0.261881	4.16988	3.05e-05	0.00202931
LOC107053808	32.4507	2.41051	0.85093	2.83279	0.00461432	0.0332764
LOC424109	1148.84	0.854989	0.238482	3.58513	0.000336908	0.00725221
IDH1	2967.05	0.582423	0.191107	3.04762	0.00230659	0.0219147
ITGA4	197.647	1.19256	0.332964	3.58166	0.000341417	0.00727605
PLEKHA3	1933.37	-0.776979	0.216894	-3.5823	0.00034058	0.00727244
HNRNPA3	9700.19	0.670887	0.216831	3.09405	0.00197441	0.0201
LOC107053812	239.446	-1.60387	0.486445	-3.29713	0.000976783	0.0133193
GPR155	753.025	-1.10793	0.290449	-3.81452	0.000136448	0.00443922
LOC112532806	11.6918	-2.68364	0.942335	-2.84786	0.00440146	0.032436
PDK1	2038.95	0.581101	0.152123	3.81994	0.000133482	0.004402
CYBRD1	1062.56	1.11921	0.219241	5.10492	3.31e-07	0.000123115
METTL8	319.59	-0.823457	0.266061	-3.095	0.00196815	0.0200957
MYO3B	364.256	-0.979564	0.210668	-4.6498	3.32e-06	0.000580199
CCDC173L	485.238	-2.38977	0.699702	-3.41541	0.000636858	0.0104996
FASTKD1	727.913	-0.969291	0.369896	-2.62044	0.00878168	0.0499624
KLHL41	180.616	-1.21951	0.231073	-5.27759	1.31e-07	6.59e-05
LOC424167	120.941	0.858121	0.285817	3.00235	0.00267908	0.023897
SPC25	957.009	-0.808656	0.296404	-2.72823	0.00636757	0.0407663
CERS6	295.676	-1.10658	0.353773	-3.12794	0.00176034	0.0189226
SCN1A	419.822	-0.969152	0.352873	-2.74646	0.00602423	0.0392136
LOC107053843	35.0559	-1.5502	0.480238	-3.22798	0.00124669	0.0155357
CSRNP3	262.285	-3.17505	0.846847	-3.74926	0.000177354	0.00510952
LOC107053842	30.003	-3.48769	1.08495	-3.21461	0.0013062	0.0158983
SCN2A	239.603	-1.14481	0.40767	-2.80818	0.00498229	0.0349721
GRB14	1095.6	0.637474	0.224297	2.8421	0.00448173	0.0327474
GCG	94.2307	-0.997109	0.308794	-3.22904	0.00124205	0.0154921
TBR1	21.5582	-4.65703	1.34641	-3.45886	0.000542464	0.00952121
LOC107053834	20.4159	-7.21667	2.08292	-3.46469	0.000530835	0.00940216
TANK	318.149	0.866243	0.279481	3.09947	0.00193866	0.0199394
PLA2R1	1588.18	1.33488	0.238507	5.59684	2.18e-08	1.5e-05
LY75	874.623	1.11691	0.254374	4.39081	1.13e-05	0.00118552
SLC4A3	2126.53	-2.04565	0.563201	-3.63218	0.000281037	0.00661538
INHA	2479.19	1.5371	0.410652	3.74307	0.000181785	0.00514483
OBSL1	131.877	1.53862	0.582146	2.64301	0.00821715	0.0479768
LOC424199	36.846	-2.43815	0.574625	-4.24303	2.21e-05	0.00169226
DES	822.855	1.10942	0.310386	3.57433	0.000351132	0.00737292
TUBA4B	83.2735	-1.81652	0.627579	-2.89448	0.00379782	0.0296768
TUBA4A	162.285	-2.36227	0.764089	-3.09161	0.00199073	0.0201702
CFAP65	1014.59	-4.04937	1.51313	-2.67616	0.00744708	0.0450803
STK36	423.57	-0.866765	0.313338	-2.76623	0.00567089	0.0378199
VIL1	31.5333	-1.8766	0.676173	-2.77533	0.00551464	0.037169
SLC11A1	122.965	-2.26477	0.654566	-3.45996	0.000540264	0.00949993
CATIP	305.763	-3.24929	1.19054	-2.72926	0.00634771	0.0407337
LOC107053886	58.9803	-1.70511	0.510346	-3.34109	0.000834504	0.0121466
TMEM169	1022.22	0.847939	0.155845	5.4409	5.3e-08	3.13e-05
CYP27C1	122.68	-1.66777	0.519773	-3.20865	0.0013336	0.0161399
CNTNAP5	527.011	1.71684	0.550742	3.11733	0.00182498	0.0192721
LOC107053882	262.317	-1.88315	0.411681	-4.57428	4.78e-06	0.00072367
LOC101747846	84.8652	-1.08226	0.319772	-3.38448	0.000713127	0.0111247
ARHGEF1	309.598	-1.45771	0.363498	-4.01022	6.07e-05	0.00293787
IQCB1	491.04	-0.765558	0.252498	-3.03194	0.00242987	0.022636
SLC15A2	1209.98	1.02247	0.339967	3.00755	0.00263358	0.0237203
HSPBAP1	777.887	-0.954096	0.348709	-2.73608	0.00621753	0.0401656
LOC107053877	475.308	-2.83696	0.746931	-3.79816	0.000145777	0.00461978
HACD2	2222.22	0.912096	0.322654	2.82685	0.00470079	0.0337011
MYLK	3893.6	1.46796	0.391644	3.74821	0.0001781	0.00511258
ITGB5	1527.48	0.800173	0.204253	3.91756	8.94e-05	0.00356357
SLC12A8	68.1646	-1.04217	0.345543	-3.01604	0.00256101	0.0233079
LOC107053873	15.563	-2.41686	0.765814	-3.15594	0.00159982	0.0179408
AMHR2	326.969	1.69985	0.503181	3.3782	0.000729613	0.0112384
GPD1L2	327.814	-3.26259	0.754664	-4.32324	1.54e-05	0.0013996
CFAP221	408.754	-2.64751	0.707376	-3.74272	0.000182039	0.00514483
SCTR	89.3895	-2.14021	0.460635	-4.64621	3.38e-06	0.000584408
LOC107053868	27.7585	-1.84149	0.685458	-2.68651	0.00722019	0.0440968
ACTR3	2388.53	0.717914	0.20144	3.56391	0.000365371	0.00752457
LOC107053866	56.9245	-2.98448	0.736147	-4.05419	5.03e-05	0.00271587
MAP3K19	401.916	-1.80095	0.416412	-4.32493	1.53e-05	0.00139631
ZRANB3	711.475	-0.62517	0.219919	-2.84272	0.00447297	0.0326982
HNMT	200.608	1.13736	0.289559	3.92789	8.57e-05	0.00346129
LOC107053855	205.433	-1.99169	0.756259	-2.6336	0.0084484	0.0487968
ZEB2	1585.73	0.904464	0.227341	3.97844	6.94e-05	0.00313866
LOC107053851	114.809	-1.61337	0.565106	-2.85499	0.0043038	0.0319794
RBM43	1335.39	-1.03361	0.327679	-3.15434	0.00160863	0.0180001
TNFAIP6	181.349	-0.993956	0.292751	-3.39523	0.000685713	0.0108843
LOC101748276	95.3648	-3.15215	0.756659	-4.16588	3.1e-05	0.0020414
LOC101749716	82.2286	-1.35788	0.403872	-3.36216	0.00077335	0.0116467
VAV3	476.622	1.59047	0.337015	4.71929	2.37e-06	0.000450007
SLC25A24	1824.64	1.50352	0.351573	4.27654	1.9e-05	0.00155106
HENMT1	351.127	-0.934886	0.331865	-2.81707	0.0048464	0.0343138
AKNAD1	164.561	-1.6771	0.525231	-3.19307	0.00140767	0.0165677
LOC107053920	411.591	-1.44755	0.403697	-3.58574	0.000336127	0.00724452
HSFL2	41.9546	-8.25687	3.12189	-2.64483	0.00817327	0.0478185
LHX9	346.566	1.00397	0.323202	3.10633	0.00189428	0.0196707
ASPM	2168.01	-0.596648	0.188762	-3.16085	0.00157311	0.0178553
GLRX2	445.941	0.78706	0.254895	3.08778	0.00201658	0.0203357
RGS2	1633.95	2.39715	0.372112	6.44202	1.18e-10	3.36e-07
RGS5	742.215	1.01869	0.304561	3.34477	0.00082351	0.0120451
HSD17B7	586.073	0.849167	0.264677	3.20831	0.00133518	0.01614
C8H1ORF111	342.195	-5.97228	1.45183	-4.11363	3.89e-05	0.00236671
C8H14ORF80	547.724	-0.740981	0.279907	-2.64724	0.00811509	0.047641
HMGCS2	274.451	-2.06354	0.668338	-3.08758	0.00201797	0.0203377
PRKAB2	1200.33	-1.95055	0.589695	-3.30773	0.000940538	0.0130716
LOC101749424	153.919	-1.93913	0.368703	-5.25933	1.45e-07	7.07e-05
MYOC	567.367	1.65349	0.382215	4.32606	1.52e-05	0.00139631
PRRX1	72.5008	2.28376	0.520261	4.38964	1.14e-05	0.00118552
LOC107053934	29.6127	-2.29046	0.779357	-2.9389	0.00329376	0.0272264
LOC107053933	205.306	-1.17359	0.303178	-3.87096	0.000108408	0.00395564
MGST3	1601.2	-1.14766	0.35581	-3.22547	0.00125765	0.015562
RGS8	29.297	-2.13652	0.691323	-3.09049	0.00199829	0.0202228
RGSL1	140.037	-4.8256	1.45838	-3.30887	0.000936729	0.0130539
NPHS2	95.8099	-1.52478	0.350258	-4.35332	1.34e-05	0.00132643
ANGPTL1	5835.86	0.816307	0.22915	3.56233	0.000367579	0.00754007
RASAL2	2356.98	-0.601843	0.189623	-3.17389	0.00150409	0.0173229
KIAA0040	213.246	1.03923	0.329048	3.15829	0.001587	0.0178865
LAMC1	8865.62	0.735377	0.258542	2.84432	0.00445056	0.0326457
ARPC5	3489.86	0.683474	0.190802	3.58212	0.000340823	0.00727244
RGL1	3383.41	0.612707	0.186724	3.28134	0.00103314	0.0138451
LOC101748818	126.262	-1.60963	0.353248	-4.55667	5.2e-06	0.00074739
LOC107056682	48.3806	-1.93533	0.576166	-3.35898	0.000782319	0.0117334
PLA2G4A	659.904	0.832616	0.224947	3.7014	0.000214416	0.00568003
IVNS1ABP	4208.62	0.659948	0.213864	3.08583	0.00202985	0.0203855
LOC107053980	88.8185	-2.30365	0.660101	-3.48985	0.000483288	0.00881717
SASS6	1314.9	-0.807763	0.307273	-2.62881	0.00856849	0.049222
SLC44A3	648.538	0.65984	0.213001	3.09783	0.00194946	0.0199931
LOC107053966	104.675	-1.68564	0.602598	-2.79728	0.00515344	0.0357111
ABCA4	298.479	-1.60896	0.459303	-3.50305	0.000459969	0.00855593
BCAR3	656.932	-1.75664	0.527034	-3.33307	0.000858927	0.0123792
TMED5	4168.85	0.739553	0.213637	3.46172	0.000536725	0.00947882
GFI1	830.231	-2.42131	0.71576	-3.38286	0.000717358	0.0111601
C8H1ORF146	223.542	-1.79412	0.600806	-2.98618	0.00282487	0.0246008
TGFBR3	1696.7	1.18533	0.416466	2.84617	0.00442484	0.0325828
HFM1	1225.33	-1.70259	0.515841	-3.3006	0.000964786	0.0132401
SELENOF	2660.43	0.594194	0.204738	2.90222	0.00370525	0.0291581
SH3GLB1	2036.16	-0.955417	0.332374	-2.87452	0.00404639	0.0309133
DDAH1	10892.3	0.744524	0.218035	3.4147	0.000638517	0.0105066
MCOLN3	196.454	-1.66364	0.485936	-3.42358	0.000618029	0.0103487
WDR63	567.05	-3.22504	1.10829	-2.90993	0.00361507	0.0288952
VTG3	75.8079	-1.80801	0.66781	-2.70737	0.00678192	0.0423795
CTBS	951.932	0.623821	0.165126	3.77785	0.000158188	0.00479976
SPATA1	287.186	-1.01163	0.238651	-4.23893	2.25e-05	0.00170057
PRKACB	2261.09	0.676112	0.236382	2.86025	0.00423301	0.0317713
TTLL7	1148.32	-1.27353	0.403782	-3.15401	0.00161041	0.0180001
PIGK	1810.02	0.678584	0.209698	3.23601	0.00121213	0.0152861
LOC112532894	31.8484	-1.85192	0.548779	-3.37462	0.000739176	0.0113245
TMEM125	42.6453	-1.45044	0.457126	-3.17297	0.00150889	0.0173533
C1orf210	45.2746	-1.49244	0.430585	-3.46608	0.000528098	0.00937483
CDC20	1583.66	-1.72131	0.490831	-3.50692	0.000453323	0.0084763
ST3GAL3	1128.77	0.743338	0.244766	3.03693	0.00238998	0.0224108
TMEM53	689.896	-1.1404	0.43076	-2.64741	0.00811108	0.047641
C1orf228	262.616	-1.79676	0.559396	-3.21196	0.00131831	0.0160116
KIF2C	2497.88	-1.55969	0.510867	-3.05304	0.00226539	0.0216979
TOE1	388.878	0.651035	0.246298	2.64328	0.00821072	0.0479557
LOC107054055	153.307	-1.11519	0.355145	-3.14009	0.00168894	0.0185037
PRDX1	4409.93	0.653749	0.189156	3.45614	0.00054797	0.00956879
AKR1A1	934.407	0.736648	0.178156	4.13483	3.55e-05	0.00221044
NASP	5392.17	0.832502	0.316801	2.62784	0.00859296	0.049313
PIK3R3	2559.33	-1.28275	0.346324	-3.70389	0.000212316	0.00565945
FAAH	1047.53	0.589215	0.216243	2.72478	0.00643448	0.0410515
CYP4B7	16.3264	-3.37639	1.01211	-3.33598	0.000849982	0.012306
STIL	532.064	-0.847786	0.314736	-2.69364	0.00706771	0.0435185
SPATA6	1514.16	-1.0058	0.350573	-2.86902	0.00411748	0.0312329
DMRTA2	58.3337	-1.8016	0.48849	-3.68811	0.00022593	0.00580762
LOC107054039	465.627	-3.20863	0.70377	-4.55921	5.13e-06	0.00074739
BTF3L4	3071.42	0.683523	0.228459	2.99189	0.00277258	0.0243819
ORC1	1103.84	-1.08636	0.354661	-3.0631	0.00219055	0.0213115
COA7	391.846	-1.10295	0.355436	-3.1031	0.00191507	0.0197544
CDCP2	127.536	1.23435	0.341819	3.61113	0.00030487	0.00692861
LOC107054034	319.132	-1.02056	0.247751	-4.11929	3.8e-05	0.00234785
LOC107054031	101.755	-2.40066	0.477941	-5.02293	5.09e-07	0.00017076
LOC100859636	427.763	-2.14642	0.515194	-4.16623	3.1e-05	0.0020414
LOC112532904	24.7891	-2.10198	0.631261	-3.32981	0.000869042	0.0124243
NFIA	440.267	1.22685	0.327349	3.74785	0.000178356	0.00511258
ALG6	634.268	-0.700378	0.20542	-3.4095	0.00065083	0.0105972
EFCAB7	342.438	-0.95099	0.329859	-2.88302	0.00393887	0.0303709
LEPROT	2318.03	0.630148	0.177981	3.54053	0.000399326	0.00786398
LEPR	387.096	-1.05069	0.288472	-3.64225	0.000270267	0.00642764
WDR78	688.36	-2.90914	1.10869	-2.62394	0.00869189	0.0496477
IL12RB2	367.724	-0.999096	0.311994	-3.20229	0.00136338	0.0163314
RPE65	61.9292	-2.06638	0.714836	-2.89071	0.00384376	0.0299265
DEPDC1	1087.47	-1.4538	0.48008	-3.02824	0.00245983	0.0227418
LRRC7	193.674	-0.723665	0.25005	-2.89408	0.00380268	0.0296813
ANKRD13C	4076.11	-1.13514	0.346192	-3.27894	0.00104196	0.0139064
PTGER3	681.176	0.783988	0.212783	3.68445	0.000229201	0.00584049
FPGT	369.023	1.4042	0.388526	3.61416	0.000301317	0.00691212
ERICH3	430.213	-2.1956	0.745037	-2.94697	0.00320901	0.0268799
CRYZ	395.847	0.961369	0.2966	3.2413	0.00118986	0.0150753
LOC424727	425.111	-1.55074	0.519079	-2.98748	0.00281292	0.0245599
PPP2R3A	1170.68	1.22431	0.330974	3.69912	0.000216351	0.0057048
LOC424740	2592.85	0.694209	0.244083	2.84415	0.00445297	0.0326494
EFHD1	479.646	0.902167	0.312278	2.88899	0.00386481	0.0300249
MYO7B	436.352	-0.821752	0.298273	-2.75503	0.00586862	0.0385823
DUSP28	19.0191	-2.96445	0.909184	-3.26056	0.00111193	0.0144612
LOC107051869	40.5781	-1.45865	0.460263	-3.16916	0.00152882	0.0175236
PFKL	876.044	0.695714	0.174334	3.99069	6.59e-05	0.00304352
SENP2	1449.28	-1.25674	0.416515	-3.01726	0.00255067	0.0232426
CEP19	705.794	-1.49576	0.439137	-3.40613	0.000658918	0.0106257
KIF1A	514.346	-1.52923	0.578879	-2.64172	0.00824863	0.0480296
PASK	2226.15	-1.65805	0.437798	-3.78725	0.000152321	0.00467395
DGKG	46.0174	1.7734	0.575052	3.0839	0.00204305	0.020458
PRR19	554.672	-2.91904	0.761894	-3.8313	0.00012747	0.00430994
ST6GAL1	2726.59	0.76216	0.172211	4.42574	9.61e-06	0.00113435
LOC101748697	80.5284	-2.5655	0.878109	-2.92162	0.00348218	0.0281088
TRIM42	264.401	-6.28407	2.30847	-2.72218	0.00648531	0.0412424
PXYLP1	961.053	0.869454	0.277386	3.13446	0.00172172	0.0186846
PAX3	49.6481	-1.62957	0.526078	-3.09758	0.00195106	0.0199931
SCG2	301.774	0.741706	0.28213	2.62895	0.00856478	0.0492179
CUL3	3979.44	-1.12516	0.374178	-3.00701	0.00263831	0.0237335
DOCK10	342.869	0.840057	0.303662	2.76642	0.00566756	0.0378125
SLC19A3	85.0927	-1.55765	0.562327	-2.77001	0.0056054	0.0375441
THT2L	55.7947	-1.61286	0.55519	-2.90506	0.00367179	0.0290904
LOC107051837	25.2177	-1.91042	0.612675	-3.11816	0.00181983	0.0192721
DNER	455.443	-1.69757	0.405418	-4.18721	2.82e-05	0.00195987
LOC107051833	365.808	-2.1106	0.544117	-3.87895	0.000104908	0.00389436
PLS1	169.48	-1.89867	0.444661	-4.26991	1.96e-05	0.00158598
LOC112532976	13.9106	-2.87478	1.03098	-2.78838	0.00529716	0.0363474
PLSCR5	50.5648	2.04816	0.523847	3.90985	9.24e-05	0.00363321
BDH1B	523.426	-0.708104	0.233712	-3.02982	0.00244703	0.0227107
FCGBP	174.5	1.20745	0.376156	3.20998	0.00132745	0.0160937
GMNC	112.512	-1.88193	0.616165	-3.05427	0.00225608	0.0216895
LOC107054098	244.986	1.4341	0.426404	3.36325	0.000770293	0.0116467
LOC100857766	191.086	-5.3296	1.65502	-3.22027	0.00128069	0.0157107
LOC424919	117.866	2.2564	0.538305	4.19168	2.77e-05	0.00194206
FYTTD1	6219.91	-0.814653	0.238326	-3.41823	0.000630295	0.0104278
IQCG	510.295	-3.0188	0.721694	-4.18293	2.88e-05	0.0019766
C2orf72	54.4854	-1.80459	0.644713	-2.79906	0.0051251	0.0355922
LOC112533012	41.5725	-3.493	1.18048	-2.95896	0.00308678	0.0261635
NPPC	386.66	1.48867	0.295463	5.03845	4.69e-07	0.000160631
LOC107054091	106.415	-1.11921	0.356906	-3.13586	0.00171352	0.0186418
EIF4A2	18435.6	0.591692	0.185993	3.18126	0.00146637	0.0170233
MCF2L2	407.669	-0.953419	0.319014	-2.98864	0.00280218	0.0245162
LOC107054087	78.1345	-1.02495	0.357956	-2.86334	0.00419198	0.0315884
DNAJC19	694.402	0.597747	0.177745	3.36295	0.000771139	0.0116467
LOC101749252	185.236	-1.23956	0.454218	-2.72899	0.00635281	0.0407337
CCDC39	1197.76	-2.08285	0.577648	-3.60575	0.000311254	0.00699933
SPATA16	116.873	-5.34302	1.08385	-4.92967	8.24e-07	0.000238916
GPR160	157.502	-1.84417	0.528599	-3.48879	0.000485209	0.00882316
LOC107049011	2644.44	0.636195	0.216493	2.93864	0.00329651	0.0272264
LOC425001	48.1502	-3.85335	1.09391	-3.52253	0.000427445	0.00816889
SERPINI1	4786.01	0.813255	0.298066	2.72844	0.0063634	0.0407599
ZBBX	308.692	-2.44195	0.697072	-3.50316	0.00045978	0.00855593
SPTSSBL	279.01	-1.5894	0.532862	-2.98275	0.00285672	0.0247529
ARL14	71.1956	-2.34457	0.792065	-2.96007	0.00307566	0.0260951
IFT80	1797.89	-1.04411	0.370792	-2.8159	0.00486405	0.0344103
MLF1	2018.55	-1.71772	0.459932	-3.73473	0.000187917	0.00525462
LEKR1	560.22	-1.17928	0.410756	-2.87099	0.00409185	0.0311537
SSR3	1813.32	0.592173	0.182053	3.25276	0.00114291	0.0147057
KCNAB1	84.525	-1.47724	0.546191	-2.70463	0.00683807	0.0425389
GMPS	2245.93	-1.26169	0.469629	-2.68657	0.00721889	0.0440968
RAP2B	404.874	1.03921	0.362687	2.86532	0.00416586	0.0314609
MBNL1	2115.44	0.886778	0.290468	3.05292	0.00226623	0.0216979
CLRN1	59.6743	-1.87911	0.437972	-4.29048	1.78e-05	0.0015072
MINDY4B	63.6571	-1.48604	0.470371	-3.1593	0.00158151	0.0178696
SIAH2	406.62	-2.16084	0.711953	-3.03508	0.00240468	0.022487
FAM194A	130.902	-5.06391	1.68018	-3.0139	0.0025791	0.0234144
WWTR1	2042.5	0.843757	0.304209	2.77361	0.00554376	0.0372918
LOC107054152	263.843	-1.58007	0.493404	-3.20238	0.00136295	0.0163314
LOC425049	15072.4	-1.446	0.423043	-3.41809	0.000630634	0.0104278
GYG1	1297.64	1.0328	0.308678	3.34588	0.000820218	0.0120438
ARMC5	99.5991	1.5288	0.33869	4.51387	6.37e-06	0.000885638
NMB	826.204	-0.999761	0.338121	-2.95681	0.00310835	0.0262682
LOC112533200	72.7331	-1.51646	0.538194	-2.81769	0.00483708	0.0342761
ZNF609	5129.16	-0.901117	0.330273	-2.7284	0.0063642	0.0407599
PPIB	4844.23	0.79186	0.208113	3.80495	0.000141832	0.00455579
B2M	5355.02	0.702891	0.244713	2.87231	0.00407488	0.0310617
TERB2	48.7956	-2.18935	0.68824	-3.18108	0.00146727	0.0170233
SENP8	553.401	-0.602107	0.218983	-2.74956	0.00596747	0.0389331
CELF6	369.154	-0.717269	0.262803	-2.7293	0.00634687	0.0407337
REC114	288.097	-0.710008	0.228076	-3.11303	0.00185175	0.0193815
NPTN	7145.91	0.738	0.277905	2.65558	0.00791712	0.0468646
C15orf39	2130.99	1.27169	0.322962	3.93758	8.23e-05	0.00340226
RPP25	56.4929	-1.26173	0.433021	-2.91379	0.00357072	0.0286126
ULK3	304.587	0.607857	0.196594	3.09194	0.00198854	0.0201702
SEMA7A	7650.51	0.953854	0.272706	3.49773	0.00046923	0.00865928
CYP11A1	2737.29	1.11643	0.198938	5.61197	2e-08	1.5e-05
CSPG4	691.987	1.29044	0.316309	4.07969	4.51e-05	0.00257237
SCAPER	2291.51	-0.717852	0.259661	-2.76458	0.00569967	0.0379344
LOC107052150	76.7192	-2.00802	0.453545	-4.42738	9.54e-06	0.00113355
TBC1D2B	2685.37	0.816609	0.182651	4.47087	7.79e-06	0.00100884
TPM1	1884.69	0.617777	0.167878	3.67992	0.000233311	0.00587155
LOC107052147	83.6733	-1.59865	0.515674	-3.10012	0.00193445	0.0199303
KLF13	699.803	0.804146	0.22116	3.63603	0.000276868	0.00655331
LOC107052139	13.4284	-2.51402	0.74764	-3.3626	0.000772112	0.0116467
TRPM1	306.07	-1.43282	0.360802	-3.97122	7.15e-05	0.00316627
FAM189A1	440.203	-1.1708	0.3629	-3.22622	0.00125437	0.0155438
LOC107052145	11.4797	-7.36758	2.26246	-3.25644	0.00112818	0.0145843
FAM81A	367.217	-3.34374	0.82392	-4.05833	4.94e-05	0.00269369
TCF12	15889.8	0.653498	0.248823	2.62635	0.00863055	0.0493962
TEX9	640.07	-0.642585	0.220995	-2.90769	0.00364114	0.0289683
PRTG	483.135	-0.808142	0.297349	-2.71783	0.00657119	0.0415568
DYX1C1	568.145	-0.892021	0.334219	-2.66897	0.00760837	0.0457675
PIGB	459.546	0.68365	0.242282	2.82171	0.00477689	0.0339622
RAB27A	417.656	0.64425	0.24449	2.63508	0.00841179	0.0486711
LOC107054177	35.4252	-3.13402	1.11851	-2.80197	0.00507913	0.0353684
ONECUT1	94.0537	-1.94422	0.741722	-2.62123	0.00876125	0.0499169
BCL2L10	637.037	0.829804	0.296292	2.80063	0.00510036	0.0354662
LYSMD2	1227.58	-0.859091	0.284886	-3.01556	0.00256502	0.0233113
SCG3	402.317	0.864486	0.28688	3.0134	0.00258337	0.0234407
SLC24A5	178.231	-2.89578	0.848679	-3.4121	0.000644638	0.0105465
SLC12A1	17.0387	-2.55203	0.939271	-2.71703	0.00658705	0.0416263
MIR6596	32.1551	-5.14366	1.53832	-3.34369	0.000826718	0.0120817
GATM	308.183	-2.108	0.660089	-3.1935	0.00140558	0.0165677
FSD2	91.5204	-1.53579	0.552046	-2.78199	0.00540268	0.0367833
LMINA	1168.05	0.588646	0.222482	2.64582	0.00814941	0.0477279
CFAP161	292.199	-2.48585	0.795269	-3.1258	0.00177323	0.0189316
LOC112533223	94.5234	-1.04324	0.30827	-3.38418	0.000713914	0.0111268
KIAA1024	805.829	2.20611	0.575964	3.8303	0.000127988	0.00430994
PLIN1	26.9022	-1.75816	0.496731	-3.53946	0.000400944	0.00788518
TICRR	1876.17	-0.849271	0.253271	-3.35322	0.000798784	0.0118636
LOC101751754	301.952	-0.714496	0.269016	-2.65596	0.00790823	0.0468282
LOC101751792	31.9281	-1.60935	0.58353	-2.75795	0.00581643	0.0383718
AKAP13	1624.79	-1.51856	0.525952	-2.88725	0.00388623	0.0301473
LOC107054255	128.394	-1.89552	0.534845	-3.54405	0.000394032	0.00784078
LOC107054256	61.9183	-1.88986	0.50464	-3.74497	0.000180413	0.00513712
LOC100858322	53.5322	-1.2972	0.426917	-3.03854	0.00237728	0.0223331
NR2F2	630.732	1.16246	0.27969	4.15627	3.23e-05	0.00209342
ARRDC4	1178.53	0.607953	0.192598	3.15659	0.00159626	0.0179127
SYNM	254.26	0.911473	0.304255	2.99575	0.00273771	0.0241996
LOC101749253	81.2002	-1.78078	0.631733	-2.81888	0.00481914	0.0341632
CERS3	531.874	-1.22473	0.418866	-2.92392	0.00345651	0.0280035
LOC101750074	88.5578	-1.21689	0.420508	-2.89386	0.00380533	0.0296813
LOC101750410	176.992	-2.5443	0.785119	-3.24065	0.00119256	0.0150948
PLEKHO2	287.972	1.0728	0.325488	3.29597	0.00098083	0.0133532
KBTBD13	63.2185	-1.88748	0.706718	-2.67076	0.00756793	0.0456343
SLC51B	939.279	-1.65914	0.431672	-3.84351	0.000121287	0.00420159
SLC24A1	31.9906	-1.88871	0.556353	-3.39479	0.000686801	0.0108843
MAP2K1	2280.08	0.814848	0.234976	3.4678	0.000524745	0.00933636
LOC107054239	91.0833	-1.43824	0.481806	-2.9851	0.00283485	0.0246008
IQCH	617.209	-1.64197	0.49247	-3.33414	0.00085563	0.0123565
C15orf61	510.2	-0.827739	0.282794	-2.92701	0.00342243	0.02781
SKOR1	26.436	-2.22346	0.765992	-2.90271	0.00369944	0.0291581
PIAS1	1804.73	-0.987806	0.276936	-3.56691	0.000361211	0.00748354
ITGA11	304.707	1.26668	0.472961	2.6782	0.00740197	0.0448866
ANP32A	1962.34	0.753263	0.237963	3.16546	0.0015484	0.0176888
LOC112533218	45.2295	-3.18884	0.791504	-4.02884	5.61e-05	0.0028388
LOC107054231	12.6772	-2.24198	0.790584	-2.83585	0.00457035	0.0331268
TLE3	622.825	0.790311	0.236879	3.33635	0.000848856	0.012306
UACA	1126.69	0.587626	0.210555	2.79085	0.00525701	0.0362171
CTSH	731.202	0.922634	0.247241	3.73172	0.000190177	0.00530048
C10H15ORF58	1281.75	-1.54279	0.507744	-3.03852	0.00237746	0.0223331
PLA2G15	1228.75	0.715592	0.259077	2.76208	0.00574344	0.0380821
KATNB1	1188.96	-1.69716	0.537614	-3.15684	0.00159487	0.0179088
DRC7	752.877	-2.21684	0.564092	-3.92994	8.5e-05	0.00345041
UMOD	216.757	-1.53568	0.41667	-3.68562	0.000228148	0.00582731
ADGRG1	1144.44	1.34885	0.241028	5.59625	2.19e-08	1.5e-05
LOC107054261	52.9377	-2.63677	0.727765	-3.6231	0.000291092	0.00675587
PARD6A	98.2649	-2.37147	0.654608	-3.62272	0.000291516	0.00675587
CPNE2	2258.7	-1.03342	0.28923	-3.57299	0.000352926	0.0074015
ARL2BP	839.318	-0.59325	0.165426	-3.58621	0.000335525	0.00724452
TSNAXIP1	428.728	-2.91058	0.720472	-4.03983	5.35e-05	0.00278098
CENPT	1031.13	-0.907487	0.320609	-2.83051	0.00464744	0.0334406
ELMO3	276.379	0.972091	0.23207	4.18878	2.8e-05	0.00195899
LCAT	695.735	1.4474	0.447793	3.23231	0.00122795	0.0153723
FAM65A	873.36	0.766057	0.274933	2.78634	0.00533073	0.0365045
ZDHHC1	1110.11	-1.44574	0.36813	-3.92725	8.59e-05	0.00346129
TPPP3	157.966	-1.97318	0.612586	-3.22106	0.00127718	0.0157107
LOC112533295	314.281	-2.61476	0.731295	-3.57551	0.000349541	0.00737292
KCTD19	734.812	-3.20042	1.08387	-2.95275	0.00314953	0.0264985
PLEKHG4	5448.22	-0.637814	0.233358	-2.7332	0.00627223	0.0403733
HSD11B2	122.972	1.0846	0.361127	3.00338	0.00267	0.0238848
CALB2	51.8164	1.41916	0.504266	2.8143	0.00488833	0.0345535
HYDIN	2172.24	-2.66078	0.592884	-4.48785	7.19e-06	0.000961869
IL34	377.552	0.628869	0.190444	3.30212	0.00095957	0.0132109
FA2H	144.975	-1.90954	0.642038	-2.97418	0.00293773	0.0253139
SLC12A4	3508.25	0.789546	0.252405	3.12809	0.00175948	0.0189226
LOC107054270	273.709	-1.0863	0.378083	-2.87319	0.00406349	0.0310163
MMP2	977.583	1.1984	0.439869	2.72444	0.0064411	0.0410527
RPGRIP1L	915.767	-1.45398	0.428774	-3.39103	0.00069631	0.0109421
CYLD	2149.34	-0.720919	0.250418	-2.87886	0.0039911	0.0305865
LOC107054280	114.784	-1.34122	0.392161	-3.42008	0.000626038	0.0104014
LOC101748556	80.2569	-1.98882	0.539923	-3.68353	0.000230029	0.00584049
LOC107054283	387.335	-1.43816	0.454888	-3.16158	0.00156918	0.0178427
MYLK3	423.76	-0.92819	0.281917	-3.29242	0.000993279	0.0134265
LOC101749699	63.1993	-1.70747	0.519407	-3.28734	0.00101138	0.0136281
LOC112533252	47.3953	-2.19067	0.723494	-3.0279	0.0024626	0.0227523
LOC107054294	107.432	-1.74466	0.601167	-2.90212	0.00370648	0.0291581
LOC107054292	117.474	-1.40065	0.357103	-3.92225	8.77e-05	0.0035158
LOC415780	684.825	-0.630521	0.239687	-2.6306	0.00852338	0.0490617
CA7	53.1622	-1.86233	0.686534	-2.71266	0.00667462	0.0419782
TERB1	440.829	-1.22657	0.266698	-4.5991	4.24e-06	0.000672336
CMTM3	988.981	0.60791	0.230883	2.63298	0.00846403	0.0488516
CKLF	2075.94	-1.81211	0.556706	-3.25506	0.00113368	0.014631
CDH11	1403.16	0.984492	0.358829	2.74363	0.00607647	0.0394936
LOC107054314	160.696	-1.76491	0.595364	-2.96442	0.00303257	0.0258666
LOC107056831	109.839	-1.68982	0.642173	-2.63141	0.00850322	0.0489981
LOC107054313	19.0448	-2.30256	0.836518	-2.75255	0.00591333	0.0387423
VAT1L	993.137	1.16072	0.438453	2.64732	0.00811326	0.047641
DYNLRB2	350.864	-2.02454	0.714483	-2.83358	0.00460297	0.0332365
CRISPLD2	759.83	1.28294	0.320583	4.00189	6.28e-05	0.00297888
LOC776594	189.326	1.26255	0.314163	4.01876	5.85e-05	0.00288638
MVD	671.125	0.925015	0.304256	3.04026	0.00236378	0.022275
CDK10	639.318	-1.25174	0.442289	-2.83014	0.00465272	0.0334406
SPIRE2	40.0411	1.47414	0.497463	2.96331	0.00304349	0.025925
DBNDD1	702.88	-1.38577	0.430836	-3.21646	0.00129783	0.0158302
GAS8	899.811	-1.66021	0.519914	-3.19323	0.00140689	0.0165677
CDH3	2553.59	0.996081	0.299583	3.32489	0.000884532	0.0125758
CDH1	173.131	2.10293	0.618059	3.40247	0.000667795	0.0107093
SNTB2	739.4	1.74191	0.420025	4.14715	3.37e-05	0.00213692
NIP7	450.588	0.667889	0.242355	2.75583	0.00585425	0.0385295
LOC101750188	305.176	1.9634	0.423633	4.63467	3.58e-06	0.000605756
PMFBP1	365.405	-2.58689	0.742558	-3.48375	0.000494432	0.0089442
TERF2IP	1313.65	0.595575	0.214838	2.77221	0.00556778	0.037424
LOC112533345	14.3281	-3.31108	1.15576	-2.86485	0.00417205	0.0314837
GLT8D1	3877.19	-1.2511	0.397607	-3.14657	0.00165199	0.0182626
ITIH3	168.529	-1.59938	0.526783	-3.03612	0.00239643	0.0224576
SFMBT1	1356.14	-0.843937	0.261829	-3.22324	0.00126748	0.0156417
LOC107054346	109.854	-1.91344	0.630279	-3.03586	0.00239853	0.0224576
LOC112533347	31.8488	-2.89676	0.860471	-3.36648	0.000761329	0.0115471
LOC107054355	327.583	-1.75103	0.571746	-3.06261	0.00219419	0.0213348
ZMYND10	437.514	-2.47093	0.537233	-4.59936	4.24e-06	0.000672336
LOC107049103	919.563	-1.05269	0.396776	-2.65312	0.00797512	0.047094
CISH	1009.63	0.949996	0.214155	4.43601	9.16e-06	0.00109667
LOC107054371	231.23	-1.65945	0.481478	-3.44658	0.000567733	0.00981995
GBP4L	426.359	1.37669	0.516113	2.66741	0.00764374	0.0458546
GMPPB	520.893	0.755359	0.224912	3.35846	0.000783789	0.0117349
BSN	867.426	-0.858908	0.317642	-2.70401	0.00685076	0.0425389
MST1R	99.3664	-1.73333	0.502023	-3.45269	0.000555032	0.00968222
FANCD2	1289.58	-0.771756	0.251109	-3.07339	0.00211642	0.0208993
GPX1	1402.92	0.746586	0.257434	2.9001	0.00373041	0.0292837
ALAS1	903.283	0.760086	0.226902	3.34985	0.000808567	0.0119182
TWF2	804.503	0.793755	0.198883	3.99107	6.58e-05	0.00304352
WDR82	3326.77	-0.634304	0.220138	-2.88139	0.00395923	0.0304796
DNAH1	2496.16	-1.68534	0.382431	-4.4069	1.05e-05	0.00116781
PCBP4	248.5	1.03755	0.390255	2.65864	0.00784557	0.0466185
SHISA5	1597.72	0.885159	0.211415	4.18683	2.83e-05	0.00195987
ECM2	507.534	1.55661	0.252149	6.1734	6.68e-10	1.63e-06
OGN	840.785	1.10988	0.371806	2.98511	0.00283475	0.0246008
LOC112533358	1284.46	0.900578	0.280309	3.2128	0.00131447	0.0159762
PPARG	221.146	-1.2875	0.465845	-2.76379	0.0057134	0.0379555
CNBP	6355.68	0.619465	0.21109	2.93461	0.00333968	0.0273979
RAB43	1088.31	0.843725	0.180353	4.67819	2.89e-06	0.000518988
KIAA1257	890.076	-1.60591	0.395083	-4.06474	4.81e-05	0.00268099
HDAC11	2685.64	-0.959545	0.28858	-3.32506	0.000884001	0.0125758
MIRLET7F2	14.9215	-3.2272	1.11329	-2.8988	0.00374598	0.0293521
LOC107054448	375.543	-0.963264	0.290007	-3.32152	0.000895288	0.0126407
PTPDC1	1420.31	-0.923388	0.254797	-3.62401	0.000290065	0.00675358
SUSD3	268.444	1.08645	0.270831	4.01154	6.03e-05	0.00293787
BICD2	1643.67	0.680857	0.229476	2.96701	0.00300712	0.0257296
TKT	2529.59	0.870011	0.254533	3.41807	0.00063068	0.0104278
FAM208A	4961.4	-1.06427	0.350704	-3.03467	0.00240798	0.0224984
ASB14	143.772	-2.29157	0.721052	-3.17809	0.00148249	0.0171186
DNAH12	1385.31	-2.64286	0.675428	-3.91287	9.12e-05	0.00360469
FLNB	5809.47	0.607708	0.201062	3.02249	0.00250708	0.0229923
NCKIPSD	3138.04	0.662203	0.219161	3.02154	0.00251496	0.0230153
H2A2BL	11179	-1.74328	0.539826	-3.22933	0.00124079	0.0154877
RAB7A	881.364	0.702484	0.186842	3.75978	0.000170066	0.004992
LOC107054441	340.019	-0.874355	0.28775	-3.03859	0.00237686	0.0223331
LOC101750361	114.842	-1.13069	0.340355	-3.32208	0.000893475	0.012626
DNAJB8	610.782	-7.96371	2.06336	-3.85958	0.00011358	0.00403255
KBTBD12	30.3773	2.03156	0.613206	3.31302	0.000922953	0.0129145
MGLL	954.33	1.27066	0.384165	3.30758	0.00094105	0.0130716
LOC112533323	54.8476	-1.2311	0.419454	-2.935	0.00333544	0.027383
CFAP100	454.541	-4.06923	1.4159	-2.87395	0.00405373	0.0309556
LOC107054432	31.4809	-1.90819	0.619855	-3.07845	0.00208079	0.0206906
SLC6A6	413.158	0.85934	0.237805	3.61364	0.000301931	0.00691666
LHFPL4	161.516	-1.26623	0.36219	-3.49604	0.000472211	0.00867147
LOC416055	602.107	-2.32625	0.693874	-3.35255	0.000800706	0.0118636
LAMB2	1225.38	0.722211	0.240412	3.00406	0.00266404	0.0238658
PRKAR2A	3751.35	0.945563	0.269957	3.50264	0.000460677	0.00855979
LOC107054421	38.5404	-1.33528	0.465481	-2.8686	0.00412289	0.0312329
PTPRG	4742.79	0.929825	0.288121	3.2272	0.00125008	0.0155438
C12H3orf14	548.693	-0.698288	0.246538	-2.83238	0.00462029	0.0333054
LOC107054420	74.3869	-2.76948	0.943627	-2.93493	0.00333627	0.027383
SUCLG2	770.535	1.07172	0.268484	3.99176	6.56e-05	0.00304352
MITF	197.865	0.878411	0.301513	2.91335	0.00357577	0.0286346
PROK2	86.9489	1.24234	0.335465	3.70333	0.000212787	0.00566317
PDZRN3	221.503	1.68998	0.521399	3.24123	0.00119013	0.0150753
LOC107054413	362.749	-1.67273	0.403462	-4.14596	3.38e-05	0.00213692
CNTN3	129.164	1.96049	0.70802	2.76898	0.00562329	0.0376051
CAND2	1636.84	-1.06743	0.336559	-3.17161	0.00151599	0.0174232
CDK20	365.017	-0.863571	0.24535	-3.51975	0.000431953	0.00822247
PORCN	312.662	-0.86063	0.290112	-2.96654	0.00301174	0.0257399
LOC107054471	56.3384	1.4847	0.479116	3.09883	0.00194289	0.019959
FCHSD1	56.2618	1.32993	0.437592	3.03921	0.002372	0.0223278
ARAP3	204.487	1.04528	0.346013	3.02093	0.00252003	0.023037
LOC101752086	424.827	-0.763859	0.283588	-2.69355	0.00706957	0.0435185
LOC101747310	26.3517	-3.01743	0.773344	-3.9018	9.55e-05	0.00368769
CTNNA1	5721.95	0.646138	0.207032	3.12096	0.00180262	0.0191768
HSPA9	4760.58	0.853361	0.242211	3.52321	0.000426354	0.00816889
KCNMB1	269.55	1.17595	0.406099	2.89572	0.00378286	0.0295869
LOC101749196	27.6849	-1.62087	0.557332	-2.90827	0.00363439	0.0289298
SLIT3	899.899	-1.19566	0.324874	-3.68038	0.00023289	0.00586957
ATP10B	25.7487	2.02033	0.725446	2.78495	0.00535353	0.0365764
LOC112533410	185.149	1.15977	0.270072	4.29431	1.75e-05	0.0015072
PCYOX1L	646.219	0.652445	0.232595	2.80507	0.00503061	0.035192
DUSP1	306.296	1.14952	0.200057	5.74596	9.14e-09	8.61e-06
ERGIC1	2423.42	0.62597	0.197824	3.16427	0.00155472	0.0177373
LOC101749329	75.7282	-2.65457	0.944289	-2.81118	0.00493599	0.0347755
LOC101751961	28.2734	-4.52932	1.3594	-3.33186	0.000862686	0.0123852
DRD1	120.331	1.87578	0.519365	3.61167	0.000304232	0.00692861
RGS14	490.273	-1.84884	0.486432	-3.80081	0.000144222	0.00459605
FGFR4	176.569	1.39024	0.530586	2.6202	0.00878773	0.0499782
HK3	5731.44	-3.82594	1.3263	-2.88467	0.00391828	0.0303028
SIMC1	1364.22	-1.92619	0.601772	-3.20087	0.00137014	0.01636
SOX30	924.782	-2.95083	1.12314	-2.62731	0.00860623	0.0493643
CYFIP2	93.1343	1.17025	0.429515	2.72457	0.00643851	0.0410515
GALNT10	1001.81	1.25288	0.475098	2.63709	0.00836206	0.048492
SPARC	16356.9	0.808521	0.297047	2.72186	0.00649161	0.041267
SLC36A1	260.687	0.817284	0.285483	2.86282	0.00419893	0.0316269
CCDC69	82.0262	1.44492	0.501633	2.88044	0.00397125	0.0305164
ANXA6	4254.38	0.937903	0.300044	3.12589	0.00177269	0.0189316
GPX3	7424.42	0.656165	0.220298	2.97853	0.00289633	0.0250075
CD74	3041.26	0.822621	0.296766	2.77195	0.00557219	0.0374242
CAMK2A	72.0811	-2.17394	0.744268	-2.92091	0.00349008	0.0281327
PDGFRB	1941.94	0.76822	0.291183	2.63827	0.00833294	0.0483887
CANX	4243.51	0.649262	0.207648	3.12674	0.00176753	0.0189244
LOC112533398	36.9816	-1.86016	0.61678	-3.01593	0.00256192	0.0233079
RASGEF1C	674.848	0.808387	0.215486	3.75147	0.000175801	0.00508191
NME5	2104.96	-2.15163	0.575281	-3.74014	0.00018392	0.00515971
WNT8A	138.919	-1.03949	0.277454	-3.74655	0.000179284	0.00512202
TMSB4Y	482.913	-2.32824	0.561805	-4.14421	3.41e-05	0.00213746
PKD2L2	322.304	-2.53555	0.643237	-3.94186	8.09e-05	0.00337406
SPOCK1	2995.01	-1.68306	0.562312	-2.9931	0.00276156	0.0243099
SMAD5	4660.98	0.685963	0.254026	2.70036	0.00692645	0.0428534
TGFBI	1742.76	1.15177	0.262783	4.38297	1.17e-05	0.00121179
LOC100857609	146.047	1.98816	0.577873	3.44048	0.00058068	0.00994713
LOC107054562	86.9082	-3.88159	0.960972	-4.03923	5.36e-05	0.00278098
LOC107054556	418.363	-1.55301	0.408215	-3.80438	0.000142161	0.00455579
SLC22A5	2247.93	-1.19098	0.404405	-2.94503	0.00322923	0.0269833
KIF3A	2831.32	-0.818582	0.309641	-2.64364	0.00820189	0.0479204
PPP2R2B	333.984	1.00158	0.36834	2.71917	0.00654452	0.0414461
EGR1	327.699	1.48793	0.500019	2.97576	0.00292266	0.0251967
LOC107050695	20.5242	-4.74052	1.75667	-2.69859	0.00696343	0.0430355
RSL1D1	986.935	0.665348	0.21761	3.05752	0.00223175	0.0215652
LOC112533454	128.991	-1.88807	0.460636	-4.09883	4.15e-05	0.00245034
LOC107054576	37.7803	-1.25145	0.438163	-2.85613	0.00428843	0.0319531
LOC107054578	151.359	-2.56362	0.783921	-3.27026	0.00107449	0.01421
PLA2G10	434.666	-0.621044	0.197894	-3.13826	0.00169953	0.0185603
LITAF	69.4587	-2.36954	0.874752	-2.70882	0.00675237	0.0422807
RSPH10B	843.024	-1.35463	0.438552	-3.08887	0.0020092	0.0202972
LOC101748693	15.629	-21.9518	3.91053	-5.61351	1.98e-08	1.5e-05
CYP2W1	49.7517	-4.34925	1.02416	-4.24666	2.17e-05	0.00169226
INTS1	3857.91	-0.667506	0.211237	-3.15999	0.00157774	0.0178689
SNX8	1128.18	1.12715	0.405058	2.78268	0.00539123	0.0367717
TTYH3	6219.86	0.886838	0.19736	4.4935	7.01e-06	0.000944074
BRAT1	1080.62	-1.16781	0.310053	-3.7665	0.000165555	0.00494187
SDK1	1129.53	-1.27576	0.358154	-3.56206	0.000367963	0.00754007
ACTB	34290.4	0.725348	0.148067	4.89879	9.64e-07	0.000270524
FSCN1	640.283	1.12328	0.381256	2.94627	0.00321631	0.0269214
ARPC1B	196.436	1.31467	0.298822	4.39949	1.09e-05	0.00116781
KCNJ12	157.629	1.09859	0.300132	3.66038	0.000251846	0.00618156
NATD1	1466.31	-1.61273	0.491869	-3.27877	0.00104259	0.0139064
RASD1	66.3997	1.46422	0.459595	3.18588	0.00144312	0.0168574
SREBF1	2594.19	0.800154	0.229341	3.48892	0.00048497	0.00882316
DRC3	812.12	-2.37796	0.676894	-3.51305	0.000442991	0.00836745
DRG2	977.605	0.80276	0.251878	3.18709	0.00143711	0.0168355
ALKBH5	2423.11	-1.31551	0.371455	-3.54151	0.000397851	0.00786192
LOC107054611	97.7775	-4.55231	1.11188	-4.09425	4.24e-05	0.00248221
TEKT4	1339.54	-3.24201	1.19573	-2.71132	0.00670162	0.0421016
MEIOB	375.756	-1.78757	0.627226	-2.84997	0.00437238	0.0322819
MSRB1	502.72	0.953383	0.299904	3.17896	0.00147805	0.0171019
RPL3L	186.861	-1.20638	0.413732	-2.91586	0.00354712	0.0285119
TBL3	1230.61	0.667882	0.186384	3.58338	0.000339183	0.00727244
C14H7ORF62	152.897	-3.10659	0.713611	-4.35334	1.34e-05	0.00132643
LOC107054619	145.905	-2.75128	0.785751	-3.50146	0.000462712	0.00856969
ERN2	827.121	1.11689	0.288878	3.86629	0.000110504	0.00398956
GGA2	772.82	0.660098	0.25028	2.63744	0.00835356	0.0484591
SCNN1B	296.643	1.1233	0.287965	3.90083	9.59e-05	0.00368769
LOC107054584	13.8683	-4.51194	1.62927	-2.76931	0.00561759	0.0376037
IL21R	87.369	2.28112	0.537509	4.24387	2.2e-05	0.00169226
GNPTG	513.764	0.688406	0.203459	3.38351	0.00071566	0.0111438
LOC112533443	141.732	-2.20536	0.566873	-3.8904	0.000100079	0.00376485
MYH11	2237.03	0.768121	0.238074	3.22639	0.00125362	0.0155438
LOC107054626	24.9813	-4.24904	1.19209	-3.56437	0.000364733	0.00752457
VWA3A	568.102	-1.2732	0.422568	-3.01302	0.00258664	0.023458
SDR42E2	1592.36	-3.23903	1.06438	-3.0431	0.00234151	0.0221505
SMIM10L1	659.523	-0.67885	0.254456	-2.66785	0.00763393	0.0458451
TEKT5	523.193	-3.97884	1.27376	-3.12369	0.00178597	0.0190307
LOC101751275	69.9932	-1.24063	0.451958	-2.74502	0.00605078	0.0393565
LOC107054585	21.888	-5.43339	1.51336	-3.59029	0.000330311	0.0071907
LOC100858908	297.984	-7.87537	2.07265	-3.79967	0.000144891	0.00460082
PMM2	825.974	0.79948	0.282917	2.82584	0.00471567	0.0337371
TMEM114	120.762	-2.01041	0.456941	-4.39972	1.08e-05	0.00116781
KIAA0556	1178.73	-0.833933	0.281516	-2.96229	0.00305359	0.025998
HBA1	141.856	2.07992	0.7329	2.83793	0.00454072	0.0329959
ARHGDIG	723.059	1.22587	0.378418	3.23945	0.0011976	0.0151363
RGS11	301.983	1.56237	0.532783	2.93247	0.00336277	0.0275082
FAM234A	2987.71	0.95631	0.175358	5.45347	4.94e-08	3.02e-05
UBALD1	779.033	-0.972086	0.327729	-2.96613	0.00301573	0.0257526
C16orf96	487.581	-2.45525	0.6942	-3.53681	0.000404993	0.00792073
LOC107054646	62.8779	-1.74009	0.451293	-3.85579	0.000115358	0.00404534
GLIS2	1585.42	0.682429	0.257518	2.65002	0.00804865	0.0473647
[truncated: 806 more rows]
